# Supplementary material for: Acquired resistance to KRAS G12C small-molecule inhibitors via genetic/nongenetic mechanisms in lung cancer
Source: Sci Adv. 2023 Oct 13;9(41):eade3816. doi: 10.1126/sciadv.ade3816 (PMC10575592; doi:10.1126/sciadv.ade3816)
Supplement: Supplementary file 2 — Data files S1 to S3 [file sciadv.ade3816_data_files_s1_to_s3.zip]

Archive with 3 entries (3 files):
- ade3816_Data_file_S1.xlsx
- ade3816_Data_file_S2.xlsx
- ade3816_Data_file_S3.xlsx
