# Supplementary material for: Acquired resistance to KRAS G12C small-molecule inhibitors via genetic/nongenetic mechanisms in lung cancer
Source: Sci Adv. 2023 Oct 13;9(41):eade3816. doi: 10.1126/sciadv.ade3816 (PMC10575592; doi:10.1126/sciadv.ade3816)
Supplement: Supplementary file 2 — Data files S1 to S3 [file sciadv.ade3816_data_files_s1_to_s3.zip › ade3816_Data_file_S1.xlsx]

## Sheet: Parent_vs_Control_DEG_Stats
symbol	gene.length.kb	avg.log2.rpkm.Control	avg.log2.rpkm.Treatment.1	log2ratio	fold.change	p.value	FDR	status
A1BG	4.013	-1.82918	-1.34436	0.48	1.39	0.139653	0.566153	No Change
A1BG-AS1	2.789	-0.736966	-0.460695	0.28	1.21	0.475373	0.906913	No Change
A2M	4.617	-1.13545	-1.55889	-0.42	-1.34	0.116817	0.517315	No Change
A2M-AS1	2.184	0.250095	0.952464	0.7	1.62	0.0690466	0.386765	No Change
A2ML1	6.269	-3.32193	-3.18442	0.14	1.1	0.478901	0.906913	No Change
A4GALT	2.544	0.545664	1.66896	1.12	2.17	0.0028807	0.0443055	Treatment 1 Up
AAAS	1.821	4.77413	5.23549	0.46	1.38	0.253109	0.736708	No Change
AACS	4.353	2.3169	3.01004	0.69	1.61	0.0699508	0.389868	No Change
AADAC	1.601	-2.74018	-3.13267	-0.39	-1.31	0.0881729	0.445427	No Change
AADAT	2.402	0.875518	1.11248	0.24	1.18	0.549289	0.932707	No Change
AAED1	1.219	3.24267	3.31522	0.07	1.05	0.929147	0.993985	No Change
AAGAB	3.395	4.88179	4.64371	-0.24	-1.18	0.447637	0.890556	No Change
AAK1	21.614	2.51554	2.00356	-0.51	-1.42	0.122304	0.52878	No Change
AAMDC	1.151	1.90803	2.82865	0.92	1.89	0.0167445	0.15761	No Change
AAMP	1.785	5.49567	5.53884	0.04	1.03	0.994242	0.998803	No Change
AANAT	2.141	-3.19041	-3.06392	0.13	1.09	0.481899	0.907384	No Change
AAR2	2.761	3.34594	3.69928	0.35	1.27	0.389847	0.858985	No Change
AARD	1.784	0.858934	1.19095	0.33	1.26	0.448878	0.890934	No Change
AARS	3.395	7.23964	6.45304	-0.79	-1.73	0.0252974	0.205237	No Change
AARS2	4.76	1.50077	1.77185	0.27	1.21	0.518577	0.922564	No Change
AARSD1	1.584	0.258865	0.294498	0.04	1.03	0.989115	0.99815	No Change
AASDH	5.888	2.62525	2.55423	-0.07	-1.05	0.768027	0.974129	No Change
AASDHPPT	2.862	5.10139	5.16213	0.06	1.04	0.953365	0.993985	No Change
AASS	6.031	-0.201008	0.447341	0.65	1.57	0.0614396	0.359638	No Change
AATBC	4.871	-3.25318	-3.18442	0.07	1.05	0.200952	0.67627	No Change
AATF	2.129	5.68941	5.7816	0.09	1.06	0.885171	0.993517	No Change
AATK	5.343	-1.86848	-1.51457	0.35	1.27	0.255244	0.738503	No Change
ABAT	5.912	-0.0664471	0.869297	0.94	1.92	0.00793404	0.0937529	No Change
ABCA1	10.693	1.15015	1.31109	0.16	1.12	0.728324	0.968565	No Change
ABCA10	7.028	-2.18442	-2.09221	0.09	1.06	0.781306	0.975098	No Change
ABCA11P	2.349	0.59071	0.752437	0.16	1.12	0.749263	0.972064	No Change
ABCA12	9.315	-2.57921	-3.12166	-0.54	-1.45	1.15136e-05	0.000448128	No Change
ABCA2	10.573	1.57833	2.08465	0.51	1.42	0.188264	0.657642	No Change
ABCA3	7.156	1.45633	1.40553	-0.05	-1.04	0.808653	0.979363	No Change
ABCA4	8.54	-3.18442	-3.32193	-0.14	-1.1	0.0042496	0.0589524	No Change
ABCA5	9.661	1.00137	1.69979	0.7	1.62	0.0680101	0.383579	No Change
ABCA6	6.125	-2.89793	-2.74018	0.16	1.12	0.419025	0.878831	No Change
ABCA7	7.156	2.17293	1.92887	-0.24	-1.18	0.451811	0.891928	No Change
ABCA8	6.817	-2.79364	-2.47616	0.32	1.25	0.0926679	0.455228	No Change
ABCA9	6.835	-3.18442	-2.9477	0.24	1.18	0.0438164	0.293412	No Change
ABCB1	4.687	-1.45525	-1.81297	-0.36	-1.28	0.176862	0.636496	No Change
ABCB10	3.844	1.29658	1.92008	0.62	1.54	0.0982808	0.471593	No Change
ABCB6	4.461	1.67625	2.29362	0.62	1.54	0.111981	0.504331	No Change
ABCB7	2.512	3.95217	4.02764	0.08	1.06	0.917405	0.993985	No Change
ABCB8	5.377	2.17146	2.44183	0.27	1.21	0.517708	0.922564	No Change
ABCB9	6.019	-0.567397	0.23202	0.8	1.74	0.024657	0.203236	No Change
ABCC1	6.827	2.47987	2.66844	0.19	1.14	0.672626	0.960615	No Change
ABCC10	6.827	1.45678	1.40828	-0.05	-1.04	0.808503	0.979327	No Change
ABCC2	5.019	-0.932824	-2.19041	-1.26	-2.39	1.34132e-05	0.000511163	Treatment 1 Down
ABCC3	6.14	1.78282	-1.74018	-3.52	-11.47	1.19148e-21	1.39786e-18	Treatment 1 Down
ABCC4	6.484	2.85754	3.02972	0.17	1.13	0.709816	0.968565	No Change
ABCC5	10.533	1.05911	1.23503	0.18	1.13	0.693135	0.966693	No Change
ABCC6	5.548	-2.51516	-2.39793	0.12	1.09	0.55668	0.936292	No Change
ABCC8	5.105	0.130194	0.769418	0.64	1.56	0.0618503	0.361143	No Change
ABCD1	3.654	2.01428	2.12952	0.12	1.09	0.82849	0.985681	No Change
ABCD2	5.331	-0.755229	-1.05921	-0.3	-1.23	0.26762	0.752328	No Change
ABCD3	5.521	3.80558	4.02895	0.22	1.16	0.614946	0.947446	No Change
ABCD4	3.31	1.4946	1.66307	0.17	1.13	0.718097	0.968565	No Change
ABCE1	4.385	5.01298	5.13806	0.13	1.09	0.801893	0.977318	No Change
ABCF1	3.442	5.06016	5.36911	0.31	1.24	0.457514	0.896557	No Change
ABCF2	3.954	5.2245	5.41602	0.19	1.14	0.67225	0.960615	No Change
ABCF3	2.558	2.42745	2.6609	0.23	1.17	0.595093	0.947446	No Change
ABCG1	4.398	1.6229	1.65974	0.04	1.03	0.980344	0.99747	No Change
ABCG2	4.845	0.714071	0.433553	-0.28	-1.21	0.362753	0.839099	No Change
ABCG4	3.919	-1.06172	-0.655574	0.41	1.33	0.257704	0.740441	No Change
ABHD1	1.461	-0.944484	-0.89793	0.05	1.04	0.996467	0.998864	No Change
ABHD10	2.8	3.78673	3.71098	-0.08	-1.06	0.751675	0.972146	No Change
ABHD11	1.747	1.65529	1.4845	-0.17	-1.13	0.592467	0.947446	No Change
ABHD11-AS1	0.469	-1.15737	-2.19796	-1.04	-2.06	0.0235679	0.199229	No Change
ABHD12	2.397	2.79002	3.18896	0.4	1.32	0.324773	0.811686	No Change
ABHD13	5.3	2.00698	1.90987	-0.1	-1.07	0.706118	0.967747	No Change
ABHD14A	1.736	0.962791	1.54081	0.58	1.49	0.143162	0.574244	No Change
ABHD14A-ACY1	1.862	-3.02945	-2.93916	0.09	1.06	0.623547	0.94858	No Change
ABHD14B	2.979	2.46769	3.0187	0.55	1.46	0.160556	0.607493	No Change
ABHD15	3.353	1.20524	1.65733	0.45	1.37	0.257305	0.740441	No Change
ABHD16A	3.262	2.75053	2.98165	0.23	1.17	0.594913	0.947446	No Change
ABHD16B	1.775	-3.06392	-3.25318	-0.19	-1.14	0.288891	0.778018	No Change
ABHD17A	1.793	1.70688	2.03547	0.33	1.26	0.431417	0.883648	No Change
ABHD17B	3.255	1.27729	1.81958	0.54	1.45	0.161359	0.608012	No Change
ABHD17C	2.357	1.58007	2.13019	0.55	1.46	0.160786	0.60752	No Change
ABHD18	2.951	1.83763	2.21683	0.38	1.3	0.349007	0.83091	No Change
ABHD2	9.118	2.33892	2.95823	0.62	1.54	0.110073	0.498468	No Change
ABHD3	3.587	1.56556	1.74109	0.18	1.13	0.693607	0.966719	No Change
ABHD4	2.921	1.73346	2.22028	0.49	1.4	0.220602	0.699227	No Change
ABHD5	5.346	0.572676	0.769716	0.2	1.15	0.657182	0.956594	No Change
ABHD6	2.448	1.50058	1.37226	-0.13	-1.09	0.639344	0.95212	No Change
ABHD8	2.085	1.204	1.97675	0.77	1.71	0.0420214	0.285798	No Change
ABI1	3.763	4.19566	4.06444	-0.13	-1.09	0.641823	0.95359	No Change
ABI2	6.901	4.81029	4.87797	0.07	1.05	0.932389	0.993985	No Change
ABI3	2.101	-3.12166	-3.01046	0.11	1.08	0.559572	0.937582	No Change
ABI3BP	9.576	-2.88996	-1.22268	1.67	3.18	9.9839e-12	1.84253e-09	Treatment 1 Up
ABL1	5.951	2.81593	3.24868	0.43	1.35	0.275562	0.761396	No Change
ABL2	13.119	2.52471	2.08492	-0.44	-1.36	0.183272	0.648339	No Change
ABLIM1	9.466	3.71754	3.46461	-0.25	-1.19	0.424034	0.880082	No Change
ABLIM2	5.752	-1.22386	-0.720132	0.5	1.41	0.138622	0.564	No Change
ABLIM3	4.746	0.212783	-0.061717	-0.27	-1.21	0.363063	0.839128	No Change
ABR	7.526	3.00896	3.23729	0.23	1.17	0.595255	0.947446	No Change
ABRACL	0.842	3.26404	3.93201	0.67	1.59	0.0906383	0.452641	No Change
ABT1	2.26	3.09759	3.13115	0.03	1.02	0.98966	0.99815	No Change
ABTB1	2.245	1.95319	1.83723	-0.12	-1.09	0.734669	0.969154	No Change
ABTB2	4.886	1.20777	0.507035	-0.7	-1.62	0.0387095	0.27421	No Change
ACAA1	1.807	2.63677	3.38467	0.75	1.68	0.0538842	0.331097	No Change
ACAA2	1.924	4.3222	4.71055	0.39	1.31	0.341427	0.824091	No Change
ACACA	11.69	3.85096	4.29448	0.44	1.36	0.267302	0.752328	No Change
ACACB	9.48	1.73095	2.07658	0.35	1.27	0.378958	0.852541	No Change
ACAD10	5.348	2.14226	2.38193	0.24	1.18	0.538869	0.92696	No Change
ACAD11	3.536	-0.837422	-1.48289	-0.65	-1.57	0.0358881	0.26175	No Change
ACAD8	4.345	1.99523	2.29675	0.3	1.23	0.451075	0.8916	No Change
ACAD9	3.549	3.52327	3.72508	0.2	1.15	0.656579	0.956594	No Change
ACADL	2.969	-1.54402	-0.271439	1.27	2.41	0.000398932	0.00908802	Treatment 1 Up
ACADM	3.245	3.95652	3.90496	-0.05	-1.04	0.802504	0.977318	No Change
ACADS	2.046	0.0772268	0.769766	0.69	1.61	0.0725612	0.399633	No Change
ACADSB	5.93	1.83787	2.39305	0.56	1.47	0.148249	0.58345	No Change
ACADVL	3.227	5.8399	5.68641	-0.15	-1.11	0.597229	0.947446	No Change
ACAP1	2.486	-1.4477	-1.04463	0.4	1.32	0.293314	0.781442	No Change
ACAP2	8.163	3.67116	3.102	-0.57	-1.48	0.0956964	0.463936	No Change
ACAP3	6.829	-0.304006	0.394802	0.7	1.62	0.0506268	0.319634	No Change
ACAT1	4.378	2.83794	3.53195	0.69	1.61	0.0728199	0.400424	No Change
ACAT2	2.679	3.12303	3.96946	0.85	1.8	0.0294107	0.228186	No Change
ACBD3	3.557	4.26823	3.78271	-0.49	-1.4	0.155171	0.598986	No Change
ACBD4	3.084	1.4351	1.66783	0.23	1.17	0.583074	0.945244	No Change
ACBD5	4.365	2.97922	2.81141	-0.17	-1.13	0.572235	0.941968	No Change
ACBD6	1.608	3.83856	4.00019	0.16	1.12	0.744352	0.971678	No Change
ACBD7	4.179	-1.53548	-1.09057	0.44	1.36	0.172895	0.628013	No Change
ACCS	4.306	1.29847	1.1779	-0.12	-1.09	0.702081	0.967747	No Change
ACD	2.907	2.21808	2.50571	0.29	1.22	0.491942	0.911363	No Change
ACE	9.066	-2	-1.60212	0.4	1.32	0.169017	0.621676	No Change
ACE2	3.553	-3.13267	-3.25318	-0.12	-1.09	0.386555	0.856308	No Change
ACER2	3.496	-1.36035	-1.30412	0.06	1.04	0.956141	0.993985	No Change
ACER3	4.981	4.19253	4.06107	-0.13	-1.09	0.638327	0.951944	No Change
ACHE	3.488	-1.5818	-2.13267	-0.55	-1.46	0.0592831	0.352008	No Change
ACIN1	6.72	4.85615	5.0296	0.17	1.13	0.713899	0.968565	No Change
ACKR2	7.469	-2.78673	-2.70867	0.08	1.06	0.68108	0.962382	No Change
ACKR3	2.3	-3.18442	-3.18442	0	1	0.946578	0.993985	No Change
ACLY	4.328	6.14539	6.54408	0.4	1.32	0.328728	0.815505	No Change
ACO1	3.924	1.83982	2.50377	0.66	1.58	0.0847214	0.43939	No Change
ACO2	2.723	4.35929	4.42386	0.06	1.04	0.945851	0.993985	No Change
ACOT1	2.35	-0.416193	0.0342322	0.45	1.37	0.240693	0.722175	No Change
ACOT11	5.132	-0.130767	0.376417	0.51	1.42	0.16504	0.614806	No Change
ACOT13	4.389	2.52576	2.71182	0.19	1.14	0.687067	0.964271	No Change
ACOT2	2.285	1.10507	1.38798	0.28	1.21	0.507384	0.919032	No Change
ACOT4	1.629	-0.346227	-1.12577	-0.78	-1.72	0.0272786	0.215616	No Change
ACOT7	2.449	4.50831	4.30551	-0.2	-1.15	0.506379	0.918747	No Change
ACOT8	3.211	1.48387	1.58394	0.1	1.07	0.852934	0.988564	No Change
ACOT9	1.987	4.53027	4.07082	-0.46	-1.38	0.172838	0.628013	No Change
ACOX1	7.904	2.2619	2.43579	0.17	1.13	0.704657	0.967747	No Change
ACOX2	2.294	-0.515899	-2.70867	-2.19	-4.56	6.45257e-11	9.54807e-09	Treatment 1 Down
ACOX3	2.986	1.22864	1.58254	0.35	1.27	0.383619	0.855828	No Change
ACP1	2.544	5.16045	5.20308	0.04	1.03	0.99227	0.998609	No Change
ACP2	2.789	2.01582	2.09468	0.08	1.06	0.901421	0.993985	No Change
ACP5	2.133	-3.25318	-3.25318	0	1	0.961627	0.993985	No Change
ACP6	4.107	2.17707	1.96791	-0.21	-1.16	0.492278	0.911415	No Change
ACP7	2.948	2.28341	-1.69041	-3.97	-15.67	4.78447e-24	6.54874e-21	Treatment 1 Down
ACR	1.747	-2.78673	-2.47616	0.31	1.24	0.295754	0.783752	No Change
ACRBP	2.052	-0.557018	-0.0388249	0.52	1.43	0.180512	0.643751	No Change
ACRV1	1.171	-0.947697	-1.16894	-0.22	-1.16	0.518468	0.922564	No Change
ACSBG1	2.966	-2.32193	-2.89793	-0.58	-1.49	0.0154443	0.149084	No Change
ACSF2	2.4	2.83791	3.03914	0.2	1.15	0.601719	0.947446	No Change
ACSF3	4.2	1.33033	1.46965	0.14	1.1	0.777015	0.975098	No Change
ACSL1	4.514	2.05968	2.32996	0.27	1.21	0.516715	0.922564	No Change
ACSL3	4.344	6.03802	5.94716	-0.09	-1.06	0.722565	0.968565	No Change
ACSL4	5.318	5.49847	3.98283	-1.52	-2.87	3.56234e-05	0.00118685	Treatment 1 Down
ACSL5	3.802	-3.32193	-3.13267	0.19	1.14	0.0126123	0.129636	No Change
ACSL6	8.943	-3.18442	-3.18442	0	1	0.122794	0.530203	No Change
ACSM3	2.387	-2.35893	-2.25318	0.11	1.08	0.854769	0.988564	No Change
ACSS1	5.416	-1.47449	-0.235364	1.24	2.36	0.000228096	0.00573733	Treatment 1 Up
ACSS2	3.173	2.20027	2.33891	0.14	1.1	0.818498	0.982753	No Change
ACSS3	3.21	-2.69041	-2.88996	-0.2	-1.15	0.255035	0.738374	No Change
ACTA1	1.485	-2.64386	-2.69041	-0.05	-1.04	0.723644	0.968565	No Change
ACTA2	3.024	-0.877191	0.102571	0.98	1.97	0.0058871	0.0753081	No Change
ACTB	2.248	10.6412	10.7218	0.08	1.06	0.901021	0.993985	No Change
ACTG1	2.099	9.89342	9.70903	-0.18	-1.13	0.529088	0.922564	No Change
ACTG1P20	2.651	-2.7499	-2.79364	-0.04	-1.03	0.983059	0.997681	No Change
ACTG2	2.518	-3.07921	-3.06392	0.02	1.01	0.685696	0.964103	No Change
ACTL10	2.027	-2.00463	-2.51516	-0.51	-1.42	0.0960859	0.465137	No Change
ACTL6A	1.892	5.13315	5.31376	0.18	1.13	0.698262	0.967747	No Change
ACTL8	1.858	-2.36273	-1.84019	0.52	1.43	0.100709	0.479004	No Change
ACTN1	7.282	6.33306	6.11107	-0.22	-1.16	0.47732	0.906913	No Change
ACTN1-AS1	0.595	-2.47393	-2.51516	-0.04	-1.03	0.926686	0.993985	No Change
ACTN2	4.702	-2.60012	-2.22741	0.37	1.29	0.108098	0.495172	No Change
ACTN3	3.308	-3.07921	-2.94342	0.14	1.1	0.396097	0.861615	No Change
ACTN4	4.123	5.216	5.42269	0.21	1.16	0.646508	0.954694	No Change
ACTR10	3.098	4.98708	4.95855	-0.03	-1.02	0.860026	0.989153	No Change
ACTR1A	2.862	4.14282	4.49486	0.35	1.27	0.39088	0.859298	No Change
ACTR1B	2.247	3.50077	3.63229	0.13	1.09	0.796134	0.975341	No Change
ACTR2	4.318	6.73212	6.50339	-0.23	-1.17	0.462795	0.900322	No Change
ACTR3	5.868	5.54291	5.28477	-0.26	-1.2	0.417405	0.876599	No Change
ACTR3B	2.205	2.64196	2.55498	-0.09	-1.06	0.727135	0.968565	No Change
ACTR3C	1.411	-0.0537462	-0.494252	-0.44	-1.36	0.199869	0.675853	No Change
ACTR5	2.47	2.70463	3.14962	0.44	1.36	0.265654	0.750623	No Change
ACTR6	3.524	3.12018	3.12107	0	1	0.917396	0.993985	No Change
ACTR8	3.792	2.43669	2.68009	0.24	1.18	0.568272	0.940724	No Change
ACTRT3	2.001	-1.14315	-1.08374	0.06	1.04	0.977554	0.996366	No Change
ACVR1	3.255	3.18105	2.51348	-0.67	-1.59	0.053292	0.329028	No Change
ACVR1B	5.548	3.41074	3.34816	-0.06	-1.04	0.780553	0.975098	No Change
ACVR1C	9.067	-2.69645	-2.43493	0.26	1.2	0.159443	0.604953	No Change
ACVR2A	5.422	1.28947	1.22903	-0.06	-1.04	0.778839	0.975098	No Change
ACVR2B	11.445	1.48946	1.25912	-0.23	-1.17	0.459009	0.897741	No Change
ACVR2B-AS1	2.515	-2.12166	-1.74665	0.38	1.3	0.191535	0.662588	No Change
ACVRL1	4.479	-1.84019	-1.91619	-0.08	-1.06	0.77799	0.975098	No Change
ACY1	2.269	-1.04402	-1.39643	-0.35	-1.27	0.291312	0.778524	No Change
ACY3	1.292	-1.84019	-2.04402	-0.2	-1.15	0.569095	0.94083	No Change
ACYP1	0.682	3.12979	3.39594	0.27	1.21	0.53953	0.927159	No Change
ACYP2	1.218	2.27649	2.48398	0.21	1.16	0.641709	0.95359	No Change
ADA	1.52	3.95187	5.1208	1.17	2.25	0.00232524	0.0376277	Treatment 1 Up
ADAL	3.954	2.23292	1.9605	-0.27	-1.21	0.386319	0.856308	No Change
ADAM10	5.05	4.55068	4.13292	-0.42	-1.34	0.210028	0.68438	No Change
ADAM11	4.385	-0.902956	0.432128	1.34	2.53	0.000159705	0.0042173	Treatment 1 Up
ADAM15	5.093	3.65752	4.16172	0.5	1.41	0.206649	0.679929	No Change
ADAM17	4.69	5.15264	4.50175	-0.65	-1.57	0.0598581	0.353658	No Change
ADAM19	7.075	-1.00116	0.421871	1.42	2.68	4.07617e-05	0.00133369	Treatment 1 Up
ADAM20	2.79	-2.69041	-2.94342	-0.25	-1.19	0.213568	0.691612	No Change
ADAM20P1	3.034	-2.69041	-2.89793	-0.21	-1.16	0.324693	0.811686	No Change
ADAM21	2.662	-2.08959	-2.15522	-0.07	-1.05	0.707216	0.967907	No Change
ADAM22	11.111	1.21808	1.62238	0.4	1.32	0.303027	0.79104	No Change
ADAM23	6.245	1.67886	1.90435	0.23	1.17	0.599661	0.947446	No Change
ADAM28	3.792	-0.645443	-2.9477	-2.3	-4.92	4.05186e-15	1.27984e-12	Treatment 1 Down
ADAM29	3.433	-3.18442	-3.25318	-0.07	-1.05	0.157902	0.603871	No Change
ADAM32	3.377	-2	-2.51516	-0.52	-1.43	0.0451705	0.299405	No Change
ADAM33	6.053	-0.579215	-0.129903	0.45	1.37	0.179026	0.640772	No Change
ADAM8	3.805	-0.623027	-0.973931	-0.35	-1.27	0.2456	0.728682	No Change
ADAM9	6.051	5.20208	4.64107	-0.56	-1.47	0.104662	0.489205	No Change
ADAMTS1	4.642	-1.01457	-0.88798	0.13	1.09	0.643834	0.954347	No Change
ADAMTS10	4.457	-0.883056	-0.607622	0.28	1.21	0.48507	0.908015	No Change
ADAMTS13	7.332	-0.557799	-0.520486	0.04	1.03	0.905594	0.993985	No Change
ADAMTS14	6.754	-3.18442	-2.9477	0.24	1.18	0.0185561	0.168124	No Change
ADAMTS15	5.668	-3.12166	-2.78673	0.33	1.26	0.0258164	0.208679	No Change
ADAMTS18	6.044	0.583036	1.85775	1.27	2.41	0.000651824	0.01345	Treatment 1 Up
ADAMTS19	5.166	-3.00116	-2.64668	0.35	1.27	0.0427838	0.289129	No Change
ADAMTS2	7.047	-3.32193	-3.18442	0.14	1.1	0.11902	0.521446	No Change
ADAMTS3	5.995	1.33025	2.01251	0.68	1.6	0.0759615	0.411907	No Change
ADAMTS4	4.769	-3.06392	-3.18442	-0.12	-1.09	0.165903	0.615848	No Change
ADAMTS5	9.655	-2.74018	-2.21798	0.52	1.43	0.0153346	0.1484	No Change
ADAMTS6	7.793	-0.137195	1.42079	1.56	2.95	1.83499e-05	0.00066977	Treatment 1 Up
ADAMTS7	6.284	-1.14034	0.739434	1.88	3.68	1.00542e-07	7.14894e-06	Treatment 1 Up
ADAMTS8	4.167	-3.25318	-3.19041	0.06	1.04	0.721288	0.968565	No Change
ADAMTS9	8.648	-2.78673	-2.55639	0.23	1.17	0.254499	0.737504	No Change
ADAMTSL3	8.614	-3.25318	-2.94342	0.31	1.24	0.00082258	0.0164166	No Change
ADAMTSL4	4.564	1.62201	0.701907	-0.92	-1.89	0.00806356	0.094951	No Change
ADAMTSL5	2.995	2.18085	1.67765	-0.5	-1.41	0.137344	0.560145	No Change
ADAP1	2.962	-1.2932	-0.666758	0.63	1.55	0.0883066	0.445602	No Change
ADAP2	2.756	0.730948	1.51599	0.79	1.73	0.0369156	0.266757	No Change
ADAR	7.077	7.18287	7.4592	0.28	1.21	0.516481	0.922564	No Change
ADARB1	9.233	0.555683	0.5698	0.01	1.01	0.950879	0.993985	No Change
ADARB2	8.823	-0.701771	-0.858454	-0.16	-1.12	0.738046	0.970148	No Change
ADAT1	3.592	2.88734	2.70571	-0.18	-1.13	0.543454	0.92972	No Change
ADAT2	7.486	0.416587	0.664476	0.25	1.19	0.553109	0.934075	No Change
ADAT3	1.624	-0.364287	-0.137457	0.23	1.17	0.60487	0.947446	No Change
ADCK1	3.584	0.323542	0.653248	0.33	1.26	0.41216	0.873609	No Change
ADCK2	2.529	3.10037	3.17232	0.07	1.05	0.936388	0.993985	No Change
ADCK5	1.992	0.869924	1.15517	0.29	1.22	0.502302	0.9166	No Change
ADCY1	12.909	0.363851	0.907952	0.54	1.45	0.13451	0.55354	No Change
ADCY10	5.833	-3.25318	-3.12166	0.13	1.09	0.189219	0.65881	No Change
ADCY3	4.443	2.77535	3.11409	0.34	1.27	0.418172	0.877873	No Change
ADCY4	4.104	-2.36273	-2.39593	-0.03	-1.02	0.784656	0.975098	No Change
ADCY5	7	-1.81654	-1.04771	0.77	1.71	0.0134889	0.136678	No Change
ADCY6	7.709	2.30804	2.49242	0.18	1.13	0.669947	0.959795	No Change
ADCY7	6.224	0.304641	0.75259	0.45	1.37	0.244948	0.7278	No Change
ADCY9	7.716	-0.405736	0.156333	0.56	1.47	0.119366	0.522545	No Change
ADCYAP1	3.372	-3.18442	-3.06392	0.12	1.09	0.276565	0.762708	No Change
ADCYAP1R1	6.641	-3.00116	-1.9607	1.04	2.06	5.27714e-07	3.10671e-05	Treatment 1 Up
ADD1	10.322	3.54695	3.70632	0.16	1.12	0.731524	0.968565	No Change
ADD2	6.856	1.9702	2.3296	0.36	1.28	0.37726	0.851109	No Change
ADD3	5.709	3.54278	4.19951	0.66	1.58	0.0904019	0.452147	No Change
ADD3-AS1	1.396	-2.60012	-2.29364	0.31	1.24	0.327019	0.813956	No Change
ADGRA1	6.393	-3.32193	-3.18442	0.14	1.1	0.0688361	0.386013	No Change
ADGRA2	6.182	-0.525251	-0.128178	0.4	1.32	0.273549	0.759582	No Change
ADGRA3	8.066	2.71009	3.33406	0.62	1.54	0.106754	0.495172	No Change
ADGRB1	5.498	2.43635	2.55978	0.12	1.09	0.793901	0.975341	No Change
ADGRB2	6.284	0.992021	1.75503	0.76	1.69	0.0389356	0.275097	No Change
ADGRB3	5.828	-1.83742	-0.761213	1.08	2.11	0.000654741	0.0134933	Treatment 1 Up
ADGRD1	6.014	-2.8365	-2.74018	0.1	1.07	0.613618	0.947446	No Change
ADGRE1	3.223	-1.39793	-1.07216	0.33	1.26	0.319432	0.806842	No Change
ADGRE2	7.07	0.695444	0.200761	-0.49	-1.4	0.125716	0.535543	No Change
ADGRE5	3.472	4.4584	3.55405	-0.9	-1.87	0.0103448	0.113925	No Change
ADGRF4	3.379	-2.94342	-3.32193	-0.38	-1.3	0.00108595	0.020455	No Change
ADGRG1	4.667	0.58339	-0.416193	-1	-2	0.00300655	0.0460229	Treatment 1 Down
ADGRG2	4.824	-2.78673	-2.9477	-0.16	-1.12	0.397143	0.861838	No Change
ADGRG3	3.199	-3.25318	-3.25318	0	1	0.960398	0.993985	No Change
ADGRG5	3.782	-3.32193	-3.25318	0.07	1.05	0.253748	0.736708	No Change
ADGRG6	7.26	4.3345	5.0517	0.72	1.65	0.0546119	0.333706	No Change
ADGRL1	7.833	2.58124	3.13371	0.55	1.46	0.15488	0.598286	No Change
ADGRL2	6.68	4.42121	5.31784	0.9	1.87	0.0187398	0.169401	No Change
ADGRL3	6.93	-1.27144	0.246619	1.52	2.87	6.81492e-06	0.000293024	Treatment 1 Up
ADGRL4	3.604	-2.25318	-2.47393	-0.22	-1.16	0.35596	0.834395	No Change
ADGRV1	20.224	-0.880607	-0.836501	0.04	1.03	0.996115	0.998864	No Change
ADH5	3.701	4.198	4.47058	0.27	1.21	0.523813	0.922564	No Change
ADHFE1	2.23	-0.9302	-1.55702	-0.63	-1.55	0.0484144	0.311846	No Change
ADI1	4.611	3.56914	3.9904	0.42	1.34	0.300618	0.78826	No Change
ADIPOR1	2.339	4.69432	4.53524	-0.16	-1.12	0.58656	0.945961	No Change
ADIPOR2	3.979	5.98332	6.13132	0.15	1.11	0.768272	0.974129	No Change
ADIRF	0.669	-2.69645	-2.93916	-0.24	-1.18	0.615296	0.947446	No Change
ADK	2.427	3.19663	3.47636	0.28	1.21	0.505502	0.918064	No Change
ADM	1.445	3.79504	4.94885	1.15	2.22	0.00270973	0.042259	Treatment 1 Up
ADM2	4.271	1.75626	-0.00586671	-1.76	-3.39	9.54085e-07	5.18902e-05	Treatment 1 Down
ADM5	2.11	-1.32918	-0.972819	0.36	1.28	0.368133	0.842965	No Change
ADNP	4.708	5.13665	5.50236	0.37	1.29	0.367451	0.842281	No Change
ADNP2	5.383	4.12882	3.96251	-0.17	-1.13	0.572624	0.942253	No Change
ADO	3.723	3.30596	2.91742	-0.39	-1.31	0.24126	0.722815	No Change
ADORA1	3.266	-1.57216	-0.863451	0.71	1.64	0.0437432	0.293258	No Change
ADORA2A	3.365	-3.12166	-2.88996	0.23	1.17	0.170842	0.624406	No Change
ADORA2B	1.883	2.34188	0.682454	-1.66	-3.16	7.25367e-06	0.000307859	Treatment 1 Down
ADPGK	3.011	3.03465	3.27789	0.24	1.18	0.576648	0.943402	No Change
ADPGK-AS1	2.727	-3.25318	-3.32193	-0.07	-1.05	0.230007	0.709239	No Change
ADPRH	3.503	1.07255	0.587459	-0.49	-1.4	0.142121	0.57164	No Change
ADPRHL1	2.165	0.234578	0.559711	0.33	1.26	0.427473	0.881847	No Change
ADPRHL2	1.685	3.27088	3.53977	0.27	1.21	0.533262	0.923148	No Change
ADPRM	1.624	2.50716	1.99671	-0.51	-1.42	0.144448	0.575866	No Change
ADRA1A	3.728	-3.00116	-3.12166	-0.12	-1.09	0.236482	0.718103	No Change
ADRA1B	2.252	0.0970435	-0.661686	-0.76	-1.69	0.0299272	0.230992	No Change
ADRA1D	2.664	-2.01871	-1.98289	0.04	1.03	0.896781	0.993985	No Change
ADRA2A	3.872	-3.32193	-3.12166	0.2	1.15	0.0245501	0.203236	No Change
ADRA2B	3.265	-0.104781	0.803079	0.91	1.88	0.0139221	0.139644	No Change
ADRA2C	1.957	1.77989	1.99211	0.21	1.16	0.642684	0.954105	No Change
ADRB1	2.861	-1.41517	-1.18145	0.23	1.17	0.475024	0.906913	No Change
ADRB2	2.041	-2.17113	-2.02945	0.14	1.1	0.812605	0.98113	No Change
ADRM1	2.542	5.11934	5.23126	0.11	1.08	0.835008	0.98706	No Change
ADSL	1.766	4.992	5.17626	0.18	1.13	0.687508	0.964275	No Change
ADSS	3.091	3.80401	3.89481	0.09	1.06	0.888646	0.993517	No Change
ADSSL1	2.064	1.51601	1.81864	0.3	1.23	0.450637	0.891451	No Change
ADTRP	2.896	-3.12166	-3.25318	-0.13	-1.09	0.159205	0.604191	No Change
AEBP1	4.408	-3.18442	-3.13267	0.05	1.04	0.392023	0.859642	No Change
AEBP2	5.798	3.88106	3.93901	0.06	1.04	0.950235	0.993985	No Change
AEN	3.704	3.54644	3.69246	0.15	1.11	0.759153	0.973192	No Change
AES	3.897	5.53954	5.75503	0.22	1.16	0.624274	0.94858	No Change
AFAP1	7.752	0.948581	1.33415	0.39	1.31	0.318493	0.805901	No Change
AFAP1-AS1	6.792	-3.25318	-3.18442	0.07	1.05	0.129137	0.542062	No Change
AFAP1L1	4.545	1.38805	2.26199	0.87	1.83	0.0209216	0.184707	No Change
AFAP1L2	5.676	0.654996	-0.593525	-1.25	-2.38	0.000200843	0.00516253	Treatment 1 Down
AFDN	11.924	3.47951	3.19253	-0.29	-1.22	0.371328	0.846077	No Change
AFDN-AS1	2.309	-2.91414	-2.78673	0.13	1.09	0.753734	0.972359	No Change
AFF1	10.213	2.36756	2.39156	0.02	1.01	0.962299	0.993985	No Change
AFF2	13.984	-3.18442	-3.12166	0.06	1.04	0.287153	0.777399	No Change
AFF3	8.94	1.87276	1.75723	-0.12	-1.09	0.656661	0.956594	No Change
AFF4	10.318	4.9487	4.51103	-0.44	-1.36	0.191755	0.662719	No Change
AFG1L	2.242	1.65532	1.4545	-0.2	-1.15	0.518229	0.922564	No Change
AFG3L2	3.192	5.30176	5.64518	0.34	1.27	0.407245	0.870332	No Change
AFMID	3.422	2.38367	2.28447	-0.1	-1.07	0.703253	0.967747	No Change
AFTPH	4.113	4.36338	4.0446	-0.32	-1.25	0.327902	0.815056	No Change
AGA	2.093	2.74794	2.69621	-0.05	-1.04	0.814578	0.981932	No Change
AGAP1	11.348	2.79899	2.92746	0.13	1.09	0.797262	0.975341	No Change
AGAP11	5.657	-2.05889	-2.16096	-0.1	-1.07	0.613233	0.947446	No Change
AGAP2	6.068	0.45229	-0.105448	-0.56	-1.47	0.0834215	0.434984	No Change
AGAP2-AS1	1.529	3.09504	3.141	0.05	1.04	0.985565	0.998026	No Change
AGAP3	7.425	1.83167	2.32259	0.49	1.4	0.199418	0.67547	No Change
AGAP4	2.877	-2.02945	-2.32193	-0.29	-1.22	0.23207	0.711812	No Change
AGAP5	3.929	-2.04402	-2.65522	-0.61	-1.53	0.0160846	0.15342	No Change
AGAP6	2.764	-0.390207	-0.345761	0.04	1.03	0.976068	0.996019	No Change
AGAP9	10.881	-2.51989	-2.69041	-0.17	-1.13	0.379201	0.852541	No Change
AGBL2	3.861	-0.00115508	0.280651	0.28	1.21	0.47953	0.906913	No Change
AGBL3	3.516	-0.341116	-0.397054	-0.06	-1.04	0.771544	0.974376	No Change
AGBL4	6.267	-2.78673	-2.64668	0.14	1.1	0.487009	0.909006	No Change
AGBL5	3.399	4.03121	4.84611	0.81	1.75	0.0347431	0.25567	No Change
AGER	2.445	-0.0974776	-0.415166	-0.32	-1.25	0.290265	0.778018	No Change
AGFG1	8.724	4.84947	4.85357	0	1	0.927036	0.993985	No Change
AGFG2	5.431	0.200761	0.268723	0.07	1.05	0.930727	0.993985	No Change
AGGF1	4.804	4.06428	4.04513	-0.02	-1.01	0.870958	0.991514	No Change
AGK	3.794	3.72046	3.64005	-0.08	-1.06	0.742916	0.971409	No Change
AGL	8.181	3.00893	3.12347	0.11	1.08	0.833642	0.98706	No Change
AGMAT	3.147	1.01665	0.373629	-0.64	-1.56	0.0666396	0.379899	No Change
AGMO	2.462	-3.12166	-2.87041	0.25	1.19	0.184685	0.651366	No Change
AGO1	7.677	3.78643	4.19321	0.41	1.33	0.312945	0.800609	No Change
AGO2	3.481	5.70684	5.95964	0.25	1.19	0.564104	0.939221	No Change
AGO3	4.494	3.64771	3.56595	-0.08	-1.06	0.735162	0.969257	No Change
AGO4	7.042	1.76191	1.91968	0.16	1.12	0.727905	0.968565	No Change
AGPAT1	3.192	4.40988	4.67607	0.27	1.21	0.537105	0.926397	No Change
AGPAT2	1.542	2.55558	2.93526	0.38	1.3	0.354942	0.833813	No Change
AGPAT3	7.62	1.33886	1.4326	0.09	1.06	0.883255	0.993517	No Change
AGPAT4	8.656	0.0425763	0.272984	0.23	1.17	0.531358	0.922564	No Change
AGPAT4-IT1	1.85	-2.78673	-2.55889	0.23	1.17	0.379146	0.852541	No Change
AGPAT5	5.511	3.28385	3.27516	-0.01	-1.01	0.914849	0.993985	No Change
AGPS	7.72	4.39437	4.28897	-0.11	-1.08	0.690859	0.964941	No Change
AGRN	7.29	3.9734	4.33752	0.36	1.28	0.376086	0.84992	No Change
AGTPBP1	4.913	3.17455	2.89801	-0.28	-1.21	0.385902	0.856244	No Change
AGTR1	2.566	-2.79364	-3.00116	-0.21	-1.16	0.304525	0.792934	No Change
AGTRAP	1.274	3.48472	3.96716	0.48	1.39	0.230868	0.709581	No Change
AHCTF1	8.806	3.10875	3.08297	-0.03	-1.02	0.859508	0.989153	No Change
AHCY	3.315	4.88967	5.12137	0.23	1.17	0.597681	0.947446	No Change
AHCYL1	4.948	5.77845	6.03693	0.26	1.2	0.54958	0.932752	No Change
AHCYL2	5.759	2.82986	2.82221	-0.01	-1.01	0.903719	0.993985	No Change
AHDC1	6.611	1.56043	1.74739	0.19	1.14	0.677653	0.96203	No Change
AHI1	6.413	3.2047	3.38714	0.18	1.13	0.683274	0.963255	No Change
AHNAK	19.258	5.02698	4.3645	-0.66	-1.58	0.0512208	0.32123	No Change
AHNAK2	18.337	2.71538	1.93233	-0.78	-1.72	0.0228534	0.194993	No Change
AHR	6.236	5.43568	4.43439	-1	-2	0.00515742	0.0682725	No Change
AHRR	6.862	-1.60012	-1.1848	0.42	1.34	0.217483	0.695379	No Change
AHSA1	1.527	5.81543	6.30662	0.49	1.4	0.216156	0.693837	No Change
AIDA	4.48	0.908689	0.509887	-0.4	-1.32	0.216873	0.695187	No Change
AIF1L	3.715	1.64557	2.98578	1.34	2.53	0.000411754	0.00931551	Treatment 1 Up
AIFM1	3.236	4.67241	5.07781	0.41	1.33	0.317754	0.804921	No Change
AIFM2	4.637	-1.07408	-0.599628	0.47	1.39	0.175118	0.633012	No Change
AIFM3	2.506	-1.34019	-1.91619	-0.58	-1.49	0.0580856	0.347182	No Change
AIG1	4.631	2.5613	2.509	-0.05	-1.04	0.805546	0.978197	No Change
AIM2	1.478	-3.19041	-2.9607	0.23	1.17	0.203758	0.678437	No Change
AIMP1	3.251	4.03322	3.97329	-0.06	-1.04	0.79104	0.975098	No Change
AIMP2	1.215	4.72354	5.06213	0.34	1.27	0.404534	0.868984	No Change
AIP	1.227	5.55087	5.45401	-0.1	-1.07	0.704769	0.967747	No Change
AJAP1	3.31	-3.19041	-3.18442	0.01	1.01	0.610535	0.947446	No Change
AJUBA	4.735	2.27492	3.04834	0.77	1.71	0.0446476	0.297118	No Change
AK1	2.259	2.05657	2.67726	0.62	1.54	0.110677	0.499964	No Change
AK2	5.763	4.12935	4.30405	0.17	1.13	0.703522	0.967747	No Change
AK3	4.613	2.0018	2.14557	0.14	1.1	0.772098	0.974392	No Change
AK4	7.312	2.20623	2.50539	0.3	1.23	0.469922	0.905928	No Change
AK5	5.585	-3.32193	-3.05889	0.26	1.2	0.00517828	0.0684809	No Change
AK7	4.31	-0.251641	0.0662555	0.32	1.25	0.384067	0.855828	No Change
AK8	2.575	-1.2056	-1.62166	-0.42	-1.34	0.192466	0.663572	No Change
AK9	8.792	-1.86273	-1.39643	0.47	1.39	0.112697	0.505613	No Change
AKAP1	4.765	3.44883	3.7305	0.28	1.21	0.506928	0.918834	No Change
AKAP10	3.933	3.63866	3.57795	-0.06	-1.04	0.78373	0.975098	No Change
AKAP11	9.907	3.64714	3.11852	-0.53	-1.44	0.117757	0.520215	No Change
AKAP12	8.893	6.64866	5.30202	-1.35	-2.55	0.000195669	0.00505326	Treatment 1 Down
AKAP13	16.994	2.59809	2.12541	-0.47	-1.39	0.16635	0.616772	No Change
AKAP2	7.311	-3.12166	-3.25318	-0.13	-1.09	0.127328	0.538872	No Change
AKAP3	3.31	-2.22268	-2.39793	-0.18	-1.13	0.376039	0.84992	No Change
AKAP5	6.485	-1.30941	0.517882	1.83	3.56	1.63755e-07	1.09783e-05	Treatment 1 Up
AKAP6	12.386	-0.76142	-0.931248	-0.17	-1.13	0.511084	0.920947	No Change
AKAP7	3.451	1.08727	1.05911	-0.03	-1.02	0.856438	0.988925	No Change
AKAP8	3.942	2.78658	2.82725	0.04	1.03	0.99244	0.998609	No Change
AKAP8L	2.982	3.72733	3.81959	0.09	1.06	0.878931	0.992481	No Change
AKAP9	16.203	3.45437	3.20462	-0.25	-1.19	0.426354	0.881406	No Change
AKIP1	2.275	2.07456	2.30892	0.23	1.17	0.591121	0.947446	No Change
AKIRIN1	2.721	6.33695	6.18193	-0.16	-1.12	0.596284	0.947446	No Change
AKIRIN2	1.927	4.34924	3.94407	-0.41	-1.33	0.225133	0.704727	No Change
AKNA	8.755	1.26977	0.148449	-1.12	-2.17	0.00107127	0.0202482	Treatment 1 Down
AKNAD1	3.9	-2.15236	-3.12166	-0.97	-1.96	8.77291e-06	0.00036114	Treatment 1 Down
AKR1A1	2.003	4.0103	4.08085	0.07	1.05	0.925615	0.993985	No Change
AKR1B1	1.388	5.87638	6.39785	0.52	1.43	0.189169	0.65881	No Change
AKR1C1	2.823	-3.25318	-3.19041	0.06	1.04	0.606897	0.947446	No Change
AKR1C3	2.599	-3.25318	-3.18442	0.07	1.05	0.609448	0.947446	No Change
AKR1D1	3.323	-3.32193	-3.18442	0.14	1.1	0.0505396	0.319397	No Change
AKR1E2	2.12	-2.4784	-2.57921	-0.1	-1.07	0.553992	0.934701	No Change
AKR7A2	3.031	2.92297	3.69933	0.78	1.72	0.0447596	0.297206	No Change
AKR7A3	1.234	-2.06015	-1.50173	0.56	1.47	0.147236	0.581195	No Change
AKR7L	2.307	-2.64668	-1.9977	0.65	1.57	0.0213217	0.186778	No Change
AKT1	4.693	3.40298	3.72661	0.32	1.25	0.435508	0.885847	No Change
AKT1S1	3.003	3.31829	3.49313	0.17	1.13	0.711429	0.968565	No Change
AKT2	7.126	2.81593	3.12502	0.31	1.24	0.457102	0.896358	No Change
AKT3	7.326	3.60751	3.32697	-0.28	-1.21	0.375131	0.849281	No Change
AKTIP	2.508	2.11522	2.31723	0.2	1.15	0.650036	0.955397	No Change
ALAD	3.523	2.42267	2.84133	0.42	1.34	0.287794	0.778018	No Change
ALAS1	2.44	4.47306	4.4908	0.02	1.01	0.951058	0.993985	No Change
ALCAM	7.178	3.24283	5.3108	2.07	4.2	7.35025e-08	5.5635e-06	Treatment 1 Up
ALDH16A1	3.089	1.14983	1.10418	-0.05	-1.04	0.828351	0.985681	No Change
ALDH18A1	3.445	4.4729	4.6849	0.21	1.16	0.637313	0.951944	No Change
ALDH1A1	2.431	-3.01046	-3.18442	-0.17	-1.13	0.236604	0.718208	No Change
ALDH1A2	3.874	-2.7499	-2.9477	-0.2	-1.15	0.211714	0.687537	No Change
ALDH1A3	3.482	-0.163855	-0.251539	-0.09	-1.06	0.718308	0.968565	No Change
ALDH1B1	3.068	4.2996	4.79789	0.5	1.41	0.204601	0.678437	No Change
ALDH1L1	11.377	-1.34297	-0.960695	0.38	1.3	0.245747	0.728702	No Change
ALDH1L2	8.165	2.44573	0.99346	-1.45	-2.73	4.49436e-05	0.00144179	Treatment 1 Down
ALDH2	2.047	1.1761	1.66448	0.49	1.4	0.218654	0.696031	No Change
ALDH3A1	4.045	-2.74018	-2.32918	0.41	1.33	0.0863738	0.442592	No Change
ALDH3A2	4.143	4.86121	5.05484	0.19	1.14	0.673641	0.961299	No Change
ALDH3B1	5.987	-0.17738	-0.646503	-0.47	-1.39	0.146074	0.578556	No Change
ALDH3B2	2.845	-3.25318	-3.25318	0	1	0.610705	0.947446	No Change
ALDH4A1	3.565	2.21278	2.77835	0.57	1.48	0.141341	0.569838	No Change
ALDH5A1	5.159	1.998	2.59318	0.6	1.52	0.12517	0.534826	No Change
ALDH6A1	2.331	2.68022	3.34436	0.66	1.58	0.0828678	0.433334	No Change
ALDH7A1	5.277	3.2379	4.14122	0.9	1.87	0.0180893	0.166825	No Change
ALDH8A1	2.591	-1.87041	-1.54586	0.32	1.25	0.248211	0.732165	No Change
ALDH9A1	2.772	3.92155	3.81762	-0.1	-1.07	0.69583	0.966719	No Change
ALDOA	3.454	7.19674	7.06813	-0.13	-1.09	0.656294	0.956594	No Change
ALDOC	1.642	1.6358	0.413828	-1.22	-2.33	0.000679812	0.013888	Treatment 1 Down
ALG1	5.308	0.94093	1.12299	0.18	1.13	0.670673	0.960317	No Change
ALG10	3.124	2.47463	2.18985	-0.28	-1.21	0.388141	0.857461	No Change
ALG10B	10.071	1.94625	1.85781	-0.09	-1.06	0.742061	0.971351	No Change
ALG11	2.005	2.12198	2.19332	0.07	1.05	0.930602	0.993985	No Change
ALG12	2.363	2.02312	2.31461	0.29	1.22	0.484015	0.907741	No Change
ALG13	6.975	2.02391	1.74612	-0.28	-1.21	0.383857	0.855828	No Change
ALG14	1.053	2.16611	2.62089	0.45	1.37	0.256612	0.74009	No Change
ALG1L	0.914	-2.76641	-3.00116	-0.23	-1.17	0.384067	0.855828	No Change
ALG1L2	0.983	-3.32193	-3.19041	0.13	1.09	0.253364	0.736708	No Change
ALG1L9P	3.864	-3.01046	-2.88996	0.12	1.09	0.422859	0.879283	No Change
ALG2	2.986	3.12802	3.20998	0.08	1.06	0.906915	0.993985	No Change
ALG3	2.243	2.15625	2.20667	0.05	1.04	0.984575	0.997681	No Change
ALG5	1.338	4.21179	4.15895	-0.05	-1.04	0.805208	0.978132	No Change
ALG6	3.356	3.10494	3.43672	0.33	1.26	0.420777	0.878831	No Change
ALG8	1.823	5.32272	5.69387	0.37	1.29	0.361817	0.838793	No Change
ALG9	7.791	1.37541	1.50745	0.13	1.09	0.795197	0.975341	No Change
ALK	6.355	-2.48289	-3.25318	-0.77	-1.71	9.88984e-07	5.32055e-05	Treatment 1 Down
ALKBH1	2.579	2.19135	2.17173	-0.02	-1.01	0.876682	0.992481	No Change
ALKBH2	1.193	4.06389	3.92073	-0.14	-1.1	0.618721	0.948485	No Change
ALKBH3	1.718	2.85179	2.67613	-0.18	-1.13	0.556613	0.936292	No Change
ALKBH4	2.118	2.0524	2.43243	0.38	1.3	0.349459	0.831251	No Change
ALKBH5	3.429	4.8081	5.04832	0.24	1.18	0.583248	0.945244	No Change
ALKBH6	1.564	1.69372	2.11671	0.42	1.34	0.289474	0.778018	No Change
ALKBH7	1.327	2.63797	2.44313	-0.19	-1.14	0.534745	0.924839	No Change
ALKBH8	4.055	2.28485	1.83601	-0.45	-1.37	0.178882	0.640772	No Change
ALLC	2.528	-3.18442	-3.18442	0	1	0.946578	0.993985	No Change
ALMS1	13.607	2.46978	2.29536	-0.17	-1.13	0.549083	0.932666	No Change
ALOX12	2.602	-3.18442	-3.25318	-0.07	-1.05	0.530902	0.922564	No Change
ALOX12-AS1	2.136	0.442982	0.575864	0.13	1.09	0.784866	0.975098	No Change
ALOX12B	2.487	-0.00173331	0.0176712	0.02	1.01	0.973914	0.995316	No Change
ALOX15	3.011	-2.69645	-2.65522	0.04	1.03	0.987791	0.99815	No Change
ALOX5	2.547	-3.06392	-2.7499	0.31	1.24	0.0885786	0.446153	No Change
ALOX5AP	1.264	-1.65522	-3.05889	-1.4	-2.64	2.82956e-05	0.000960239	Treatment 1 Down
ALOXE3	3.62	-0.155216	-1.88996	-1.73	-3.32	9.94767e-08	7.10393e-06	Treatment 1 Down
ALPK1	8.615	1.6799	0.494206	-1.19	-2.28	0.000646854	0.0133979	Treatment 1 Down
ALPK2	7.626	-3.00116	-2.9477	0.05	1.04	0.66595	0.958953	No Change
ALPK3	10.991	-1.92238	-1.74422	0.18	1.13	0.571207	0.941611	No Change
ALPL	2.733	-0.352785	0.367328	0.72	1.65	0.0575742	0.345572	No Change
ALPP	2.856	-3.25318	-2.9477	0.31	1.24	0.0411545	0.281534	No Change
ALPPL2	2.483	-2.88996	-3.01046	-0.12	-1.09	0.71107	0.968565	No Change
ALS2	9.992	3.26456	3.16168	-0.1	-1.07	0.695705	0.966719	No Change
ALS2CL	5.585	-1.2863	-1.51989	-0.23	-1.17	0.364432	0.83968	No Change
ALS2CR12	2.177	-1.31297	-2.09748	-0.78	-1.72	0.0112962	0.120402	No Change
ALX1	1.289	1.75635	2.97356	1.22	2.33	0.00166633	0.0288708	Treatment 1 Up
ALX3	1.474	-2.56392	-2.78673	-0.22	-1.16	0.311958	0.799657	No Change
ALX4	5.462	-0.1938	0.37165	0.57	1.48	0.123387	0.531507	No Change
ALYREF	1.091	6.31678	6.86638	0.55	1.46	0.160848	0.60752	No Change
AMACR	3.858	-1.57793	-1.20177	0.38	1.3	0.240345	0.721957	No Change
AMBP	2.03	-3.18442	-3.25318	-0.07	-1.05	0.529684	0.922564	No Change
AMBRA1	5.796	2.15262	2.43749	0.28	1.21	0.490547	0.911058	No Change
AMD1	3.606	4.56643	4.62602	0.06	1.04	0.931536	0.993985	No Change
AMDHD1	2.127	1.42998	0.399544	-1.03	-2.04	0.00366929	0.0532403	No Change
AMDHD2	2.272	1.26588	1.58142	0.32	1.25	0.442979	0.889244	No Change
AMER1	8.441	0.510882	1.66782	1.16	2.23	0.00169056	0.0291369	Treatment 1 Up
AMFR	3.586	4.36088	4.34516	-0.02	-1.01	0.876602	0.992481	No Change
AMH	2.013	-1.61014	-1.83742	-0.23	-1.17	0.44141	0.889244	No Change
AMHR2	3.207	-3.18442	-3.25318	-0.07	-1.05	0.157902	0.603871	No Change
AMIGO1	2.469	2.77855	3.07551	0.3	1.23	0.480197	0.906913	No Change
AMIGO2	3.953	0.62293	2.86794	2.25	4.76	2.98183e-09	3.11952e-07	Treatment 1 Up
AMMECR1	5.899	3.36421	3.36169	0	1	0.914571	0.993985	No Change
AMMECR1L	4.767	3.57166	3.40981	-0.16	-1.12	0.58074	0.94406	No Change
AMN	2.334	-2.87041	-2.64668	0.22	1.16	0.50836	0.91928	No Change
AMN1	2.396	2.60451	2.02326	-0.58	-1.49	0.0891733	0.448323	No Change
AMOT	7.673	1.25076	2.21214	0.96	1.95	0.00843433	0.0983437	No Change
AMOTL1	8.986	2.63007	2.76128	0.13	1.09	0.82444	0.984969	No Change
AMOTL2	5.617	4.19178	4.69366	0.5	1.41	0.206103	0.678824	No Change
AMPD1	2.39	-3.19041	-3.18442	0.01	1.01	0.948232	0.993985	No Change
AMPD2	4.905	3.71338	3.90493	0.19	1.14	0.678782	0.96203	No Change
AMPD3	5.691	-1.94448	-2	-0.06	-1.04	0.755703	0.972979	No Change
AMPH	5.259	-2.43916	-1.13824	1.3	2.46	9.75326e-06	0.00039168	Treatment 1 Up
AMT	2.35	0.593409	-0.100954	-0.69	-1.61	0.0596973	0.352921	No Change
AMY2B	6.819	-2.35893	-2.37041	-0.01	-1.01	0.967566	0.99498	No Change
AMZ2	2.961	4.58136	4.68786	0.11	1.08	0.854275	0.988564	No Change
ANAPC1	7.688	2.47362	2.64923	0.18	1.13	0.702611	0.967747	No Change
ANAPC10	1.944	2.25994	2.03771	-0.22	-1.16	0.484268	0.907796	No Change
ANAPC11	1.387	3.95017	4.31003	0.36	1.28	0.382171	0.855828	No Change
ANAPC13	1.839	4.11231	4.36904	0.26	1.2	0.566372	0.940033	No Change
ANAPC15	2.119	2.56525	3.22497	0.66	1.58	0.0906264	0.452641	No Change
ANAPC16	4.388	3.82912	3.84188	0.01	1.01	0.937382	0.993985	No Change
ANAPC2	3.495	1.78484	2.30649	0.52	1.43	0.182017	0.646504	No Change
ANAPC4	3.955	3.29565	3.44095	0.15	1.11	0.770721	0.974376	No Change
ANAPC5	4.183	4.91456	5.2136	0.3	1.23	0.476956	0.906913	No Change
ANAPC7	3.633	4.23725	4.54619	0.31	1.24	0.462127	0.899965	No Change
ANG	1.321	0.974525	1.07994	0.11	1.08	0.848345	0.988564	No Change
ANGEL1	4.101	2.01436	2.61117	0.6	1.52	0.122614	0.529749	No Change
ANGEL2	5.809	2.87294	2.61105	-0.26	-1.2	0.402846	0.866683	No Change
ANGPT1	5.137	1.19225	1.41133	0.22	1.16	0.612924	0.947446	No Change
ANGPT4	1.912	-2.52945	-3.06392	-0.53	-1.44	0.0495343	0.317441	No Change
ANGPTL1	3.627	-3.25318	-3.25318	0	1	0.962854	0.993985	No Change
ANGPTL4	1.896	2.02397	1.56757	-0.46	-1.38	0.180309	0.643261	No Change
ANGPTL6	1.867	-2.21798	-2.39793	-0.18	-1.13	0.477197	0.906913	No Change
ANGPTL7	2.285	-2.10545	-2.16096	-0.06	-1.04	0.474074	0.906913	No Change
ANK1	9.235	-0.636149	-1.47449	-0.84	-1.79	0.00442571	0.0605899	No Change
ANK2	15.198	1.15829	-0.018707	-1.18	-2.27	0.000518505	0.0112503	Treatment 1 Down
ANK3	19.562	-1.57921	-1.51457	0.06	1.04	0.851891	0.988564	No Change
ANKAR	5.518	-0.380118	-0.773966	-0.39	-1.31	0.191867	0.662719	No Change
ANKDD1A	4.558	-0.76142	-0.368483	0.39	1.31	0.27476	0.759882	No Change
ANKDD1B	2.538	-2.61621	-3.12166	-0.51	-1.42	0.00937223	0.105481	No Change
ANKEF1	3.857	2.90706	2.90728	0	1	0.916519	0.993985	No Change
ANKFN1	2.409	-3.00116	-3.32193	-0.32	-1.25	0.00871748	0.100362	No Change
ANKFY1	9.154	3.92401	4.19878	0.27	1.21	0.519932	0.922564	No Change
ANKH	8.195	0.866308	1.24881	0.38	1.3	0.335741	0.819189	No Change
ANKHD1	8.476	-1.22111	-1.22386	0	1	0.886119	0.993517	No Change
ANKHD1-EIF4EBP3	8.364	-1.94342	-2.06392	-0.12	-1.09	0.629141	0.949766	No Change
ANKIB1	6.061	4.36909	4.50163	0.13	1.09	0.793078	0.975098	No Change
ANKK1	2.535	-3.19041	-2.89793	0.29	1.22	0.0824551	0.432692	No Change
ANKLE1	3.311	0.677818	1.39505	0.72	1.65	0.0578687	0.346389	No Change
ANKLE2	4.701	4.46887	4.67193	0.2	1.15	0.655383	0.956518	No Change
ANKMY1	5.55	-0.0515735	-0.0673969	-0.02	-1.01	0.885191	0.993517	No Change
ANKMY2	2.656	2.81352	2.91228	0.1	1.07	0.86382	0.989654	No Change
ANKRA2	2.189	2.10643	1.82616	-0.28	-1.21	0.381064	0.855051	No Change
ANKRD1	1.965	-2.98289	-3.13267	-0.15	-1.11	0.440234	0.888537	No Change
ANKRD10	3.211	2.80239	2.84517	0.04	1.03	0.988407	0.99815	No Change
ANKRD11	14.072	3.90696	3.33828	-0.57	-1.48	0.094865	0.460857	No Change
ANKRD12	11.849	3.34873	3.35043	0	1	0.904974	0.993985	No Change
ANKRD13A	5.981	2.16723	2.54902	0.38	1.3	0.340694	0.823412	No Change
ANKRD13B	3.346	0.967673	1.9151	0.95	1.93	0.0126499	0.12994	No Change
ANKRD13C	5.654	2.81459	2.99442	0.18	1.13	0.700731	0.967747	No Change
ANKRD13D	3.986	3.02589	2.88277	-0.14	-1.1	0.619675	0.948551	No Change
ANKRD16	2.63	0.156507	0.727404	0.57	1.48	0.140504	0.56828	No Change
ANKRD17	9.664	4.04467	4.19307	0.15	1.11	0.76555	0.973192	No Change
ANKRD18A	5.031	-0.35585	-0.135974	0.22	1.16	0.580389	0.944037	No Change
ANKRD18B	3.737	0.198956	0.286299	0.09	1.06	0.848636	0.988564	No Change
ANKRD2	1.442	-1.07472	-0.271439	0.8	1.74	0.0308341	0.235777	No Change
ANKRD22	3.977	-2.84019	-2.79364	0.05	1.04	0.788591	0.975098	No Change
ANKRD23	2.573	1.02482	0.955059	-0.07	-1.05	0.776575	0.975098	No Change
ANKRD24	4.099	-0.71215	0.0435277	0.76	1.69	0.0373809	0.268921	No Change
ANKRD26	6.891	2.4157	2.70412	0.29	1.22	0.493793	0.91222	No Change
ANKRD27	6.48	2.50581	2.83921	0.33	1.26	0.414096	0.874568	No Change
ANKRD28	9.905	3.4243	3.54271	0.12	1.09	0.844557	0.988429	No Change
ANKRD29	2.263	-0.128006	0.892336	1.02	2.03	0.0070602	0.0850798	No Change
ANKRD31	6.011	-0.314304	-1.19041	-0.88	-1.84	0.00542906	0.0710536	No Change
ANKRD33B	9.329	0.349598	0.663614	0.31	1.24	0.340012	0.822953	No Change
ANKRD34A	3.608	-1.07408	-0.557799	0.52	1.43	0.144449	0.575866	No Change
ANKRD34B	3.945	-1.09057	-0.371133	0.72	1.65	0.0299219	0.230992	No Change
ANKRD36	9.554	0.350797	0.193736	-0.16	-1.12	0.571247	0.941611	No Change
ANKRD36B	6.674	-0.118592	-0.168214	-0.05	-1.04	0.812349	0.98113	No Change
ANKRD37	1.565	1.03447	0.59439	-0.44	-1.36	0.195358	0.668447	No Change
ANKRD39	0.894	1.62606	1.96153	0.34	1.27	0.450141	0.891098	No Change
ANKRD40	4.164	4.27989	4.37747	0.1	1.07	0.873842	0.992453	No Change
ANKRD42	5.464	0.743383	0.628626	-0.11	-1.08	0.67281	0.960615	No Change
ANKRD44	11.296	-1.34297	-0.836731	0.51	1.42	0.118058	0.520986	No Change
ANKRD45	4.115	-1.80764	-1.2056	0.6	1.52	0.0655	0.376299	No Change
ANKRD46	5.364	0.883361	1.15559	0.27	1.21	0.505928	0.918319	No Change
ANKRD49	3.022	2.04309	2.13155	0.09	1.06	0.890872	0.993656	No Change
ANKRD50	8.792	3.33578	3.20856	-0.13	-1.09	0.644807	0.954519	No Change
ANKRD52	8.69	4.15385	5.07292	0.92	1.89	0.0167835	0.157886	No Change
ANKRD53	2.113	-2.29364	-1.68145	0.61	1.53	0.0800263	0.424695	No Change
ANKRD54	2.091	1.81163	1.96403	0.15	1.11	0.755743	0.972979	No Change
ANKRD55	2.657	-1.27144	-2.43916	-1.17	-2.25	0.000104894	0.00295015	Treatment 1 Down
ANKRD6	6.627	-0.386746	0.102446	0.49	1.4	0.168882	0.62139	No Change
ANKRD61	1.42	-1.7172	-2.12577	-0.41	-1.33	0.219534	0.697533	No Change
ANKRD62	4.719	-3.12166	-3.25318	-0.13	-1.09	0.299717	0.787056	No Change
ANKRD63	1.142	-2.55889	-2.02945	0.53	1.44	0.137197	0.560144	No Change
ANKRD65	2.188	-2.13267	-1.73777	0.39	1.31	0.258292	0.740441	No Change
ANKRD7	1.35	1.03818	1.25977	0.22	1.16	0.626643	0.94889	No Change
ANKRD9	1.714	2.06998	2.93577	0.87	1.83	0.0241708	0.202312	No Change
ANKS1A	7.176	2.27947	2.62432	0.34	1.27	0.384731	0.856194	No Change
ANKS1B	7.721	-0.160063	0.540533	0.7	1.62	0.0481796	0.311386	No Change
ANKS3	5.63	-0.105448	0.169112	0.27	1.21	0.47625	0.906913	No Change
ANKS6	8.124	2.04531	2.22427	0.18	1.13	0.700842	0.967747	No Change
ANKZF1	4.464	2.99371	2.7458	-0.25	-1.19	0.442829	0.889244	No Change
ANLN	4.746	5.62599	5.84647	0.22	1.16	0.611617	0.947446	No Change
ANO1	5.481	-2.4477	-2.02945	0.42	1.34	0.201613	0.676344	No Change
ANO10	2.84	2.45549	2.94293	0.49	1.4	0.214889	0.693117	No Change
ANO2	5.065	-2.69645	-2.29711	0.4	1.32	0.103815	0.486494	No Change
ANO3	6.169	-2.78673	-2	0.79	1.73	0.000807154	0.0161283	Treatment 1 Up
ANO5	6.639	1.12037	1.32877	0.21	1.16	0.631166	0.95028	No Change
ANO6	7.29	5.34188	4.83031	-0.51	-1.42	0.132181	0.547973	No Change
ANO7	4.423	-0.558894	-0.414653	0.14	1.1	0.718094	0.968565	No Change
ANO8	4.692	1.28658	1.59979	0.31	1.24	0.426418	0.881406	No Change
ANO9	3.077	-2.43493	-2.40397	0.03	1.02	0.959741	0.993985	No Change
ANP32A	2.459	6.34424	6.27526	-0.07	-1.05	0.766367	0.973217	No Change
ANP32B	1.609	7.08647	6.93986	-0.15	-1.11	0.611093	0.947446	No Change
ANP32D	0.395	-2.64386	-2.98289	-0.34	-1.27	0.530902	0.922564	No Change
ANP32E	3.545	6.71649	6.65045	-0.07	-1.05	0.787829	0.975098	No Change
ANPEP	3.629	0.375089	-0.32283	-0.7	-1.62	0.038313	0.272975	No Change
ANTXR1	7.606	4.296	4.27418	-0.02	-1.01	0.850438	0.988564	No Change
ANTXR2	8.256	1.5578	0.522582	-1.04	-2.06	0.00260234	0.041139	Treatment 1 Down
ANXA1	2.76	4.94905	3.25596	-1.69	-3.23	4.62051e-06	0.000206228	Treatment 1 Down
ANXA11	4.014	3.8518	4.05478	0.2	1.15	0.653497	0.956462	No Change
ANXA2	2.288	7.04516	6.71839	-0.33	-1.26	0.317573	0.804921	No Change
ANXA2R	1.265	-0.518115	-0.932561	-0.41	-1.33	0.203617	0.678437	No Change
ANXA3	1.605	-0.625769	-1.16676	-0.54	-1.45	0.131335	0.547099	No Change
ANXA4	3.034	3.94477	4.02274	0.08	1.06	0.922453	0.993985	No Change
ANXA5	1.621	7.45007	6.83345	-0.62	-1.54	0.0768192	0.414233	No Change
ANXA6	3.088	2.6689	4.25863	1.59	3.01	3.39506e-05	0.00114036	Treatment 1 Up
ANXA7	2.572	4.94953	5.01519	0.07	1.05	0.941046	0.993985	No Change
ANXA9	1.81	0.142257	-0.780747	-0.92	-1.89	0.0129107	0.131713	No Change
AOAH	2.535	-2.9607	-2.85137	0.11	1.08	0.745934	0.971737	No Change
AOC1	6.688	-2.89793	-3.00116	-0.1	-1.07	0.466788	0.903061	No Change
AOC2	2.661	0.871844	0.645566	-0.23	-1.17	0.487649	0.909006	No Change
AOC3	4.149	-0.874277	-0.957968	-0.08	-1.06	0.715327	0.968565	No Change
AOX1	4.999	1.05598	1.25487	0.2	1.15	0.654086	0.956462	No Change
AP1AR	3.15	3.76481	3.44011	-0.32	-1.25	0.318832	0.805911	No Change
AP1B1	6.035	3.03286	3.1259	0.09	1.06	0.880816	0.993173	No Change
AP1G1	8.046	4.52494	4.81374	0.29	1.22	0.494294	0.912427	No Change
AP1G2	4.781	1.95764	1.90935	-0.05	-1.04	0.804501	0.977944	No Change
AP1M1	2.378	3.87134	4.21502	0.34	1.27	0.403315	0.867074	No Change
AP1M2	1.745	-0.128178	0.456095	0.58	1.49	0.1273	0.538872	No Change
AP1S1	1.292	5.22511	5.24102	0.02	1.01	0.946782	0.993985	No Change
AP1S2	4.243	0.795648	0.621347	-0.17	-1.13	0.564101	0.939221	No Change
AP1S3	4.071	2.48414	2.27962	-0.2	-1.15	0.527716	0.922564	No Change
AP2A1	5.683	2.89896	3.37986	0.48	1.39	0.223307	0.702866	No Change
AP2A2	6.116	3.46117	3.62789	0.17	1.13	0.724139	0.968565	No Change
AP2B1	6.042	6.58321	6.54287	-0.04	-1.03	0.826487	0.985341	No Change
AP2M1	3.149	4.0759	4.47226	0.4	1.32	0.329418	0.816092	No Change
AP2S1	0.885	4.88905	5.60992	0.72	1.65	0.0646994	0.373347	No Change
AP3B1	4.022	5.52902	5.42768	-0.1	-1.07	0.700215	0.967747	No Change
AP3B2	4.62	1.24442	0.914438	-0.33	-1.26	0.303238	0.791392	No Change
AP3D1	5.198	5.41901	5.42458	0.01	1.01	0.926293	0.993985	No Change
AP3M1	5.663	4.15518	4.24886	0.09	1.06	0.881838	0.993473	No Change
AP3M2	3.939	3.73417	3.8499	0.12	1.09	0.833329	0.98706	No Change
AP3S1	1.318	5.12199	5.03728	-0.08	-1.06	0.739471	0.970858	No Change
AP3S2	6.046	0.858386	0.769368	-0.09	-1.06	0.752665	0.972272	No Change
AP4B1	4.546	2.41599	2.83789	0.42	1.34	0.294295	0.782118	No Change
AP4B1-AS1	1.729	-3.25318	-3.18442	0.07	1.05	0.609448	0.947446	No Change
AP4E1	6.849	2.03789	1.93427	-0.1	-1.07	0.689945	0.964808	No Change
AP4M1	2.49	2.92491	3.10995	0.19	1.14	0.68723	0.964271	No Change
AP4S1	6.313	-0.146503	-0.454167	-0.31	-1.24	0.285505	0.77499	No Change
AP5B1	6.593	1.59092	1.90241	0.31	1.24	0.449297	0.890943	No Change
AP5M1	3.695	4.15966	4.3462	0.19	1.14	0.692467	0.966418	No Change
AP5S1	1.957	1.77889	2.02586	0.25	1.19	0.56946	0.940984	No Change
AP5Z1	6.578	1.81076	1.54682	-0.26	-1.2	0.400105	0.863564	No Change
APAF1	7.164	2.13155	2.68462	0.55	1.46	0.155141	0.598986	No Change
APBA1	6.571	-2.32373	-2.47616	-0.15	-1.11	0.413935	0.874568	No Change
APBA2	5.721	0.299278	1.13314	0.83	1.78	0.0251183	0.204444	No Change
APBA3	2.604	1.88734	2.01435	0.13	1.09	0.807712	0.979276	No Change
APBB1	4.81	0.863154	1.41401	0.55	1.46	0.151104	0.589941	No Change
APBB1IP	3.952	-2.21487	-2.43493	-0.22	-1.16	0.195427	0.668447	No Change
APBB2	9.219	2.2203	2.37573	0.16	1.12	0.746428	0.971865	No Change
APBB3	3.284	1.80189	1.96683	0.16	1.12	0.728411	0.968565	No Change
APC	11.383	3.06473	2.98169	-0.08	-1.06	0.735225	0.969257	No Change
APC2	12.553	0.500577	-0.0708901	-0.57	-1.48	0.0760691	0.412255	No Change
APCDD1	2.557	-1.73777	-0.761213	0.98	1.97	0.00526696	0.0693744	No Change
APCDD1L-AS1	4.315	-3.01046	-3.06392	-0.05	-1.04	0.587963	0.946329	No Change
APEH	2.751	4.30049	4.31726	0.02	1.01	0.951917	0.993985	No Change
APELA	2.6	-3.32193	-3.19041	0.13	1.09	0.108041	0.495172	No Change
APEX1	1.548	6.15149	6.53736	0.39	1.31	0.343298	0.825893	No Change
APEX2	2.089	3.62527	3.68078	0.06	1.04	0.963576	0.994148	No Change
APH1A	2.26	5.35138	5.71445	0.36	1.28	0.373376	0.84783	No Change
APH1B	4.25	0.818967	1.05136	0.23	1.17	0.567906	0.940628	No Change
API5	4.046	5.0958	5.21424	0.12	1.09	0.82895	0.985773	No Change
APIP	1.461	2.54708	2.45691	-0.09	-1.06	0.726029	0.968565	No Change
APLF	5.11	0.835239	0.67886	-0.16	-1.12	0.583167	0.945244	No Change
APLN	3.221	-3.32193	-2.73697	0.58	1.49	6.18836e-05	0.0019106	No Change
APLP1	2.622	3.71455	4.16187	0.45	1.37	0.26101	0.7439	No Change
APLP2	4.058	6.92272	6.36076	-0.56	-1.47	0.101442	0.481007	No Change
APMAP	2.235	5.27339	5.2615	-0.01	-1.01	0.883877	0.993517	No Change
APOA2	0.469	-0.764536	-1.43282	-0.67	-1.59	0.191896	0.662719	No Change
APOBEC3B	1.53	2.74976	2.5259	-0.22	-1.16	0.475849	0.906913	No Change
APOBEC3C	1.105	5.81235	6.00186	0.19	1.14	0.687187	0.964271	No Change
APOBEC3D	2.704	0.759116	1.14501	0.39	1.31	0.328016	0.815078	No Change
APOBEC3F	6.125	0.357815	0.418972	0.06	1.04	0.945984	0.993985	No Change
APOBEC3G	3.406	1.63119	1.51248	-0.12	-1.09	0.680626	0.962347	No Change
APOBEC3H	1.137	-1.93704	-2.19645	-0.26	-1.2	0.540616	0.927755	No Change
APOBR	3.788	-3.05889	-2.8365	0.22	1.16	0.297188	0.784683	No Change
APOC1	0.639	1.81247	2.02388	0.21	1.16	0.640229	0.952515	No Change
APOD	1.811	-3.02945	-3.25318	-0.22	-1.16	0.156664	0.6022	No Change
APOE	1.176	4.09408	4.3733	0.28	1.21	0.370504	0.8456	No Change
APOL1	3.236	-3.25318	-3.06392	0.19	1.14	0.0408832	0.28073	No Change
APOL2	2.886	1.7515	2.67016	0.92	1.89	0.0163092	0.154933	No Change
APOL3	4.093	-3.18442	-3.05889	0.13	1.09	0.394969	0.861516	No Change
APOL6	10.136	0.0327862	-0.479238	-0.51	-1.42	0.102933	0.484573	No Change
APOLD1	4.822	0.59439	-0.339267	-0.93	-1.91	0.00542652	0.0710536	No Change
APOM	0.903	-0.403966	-0.327813	0.08	1.06	0.902963	0.993985	No Change
APOO	1.12	3.71037	3.5976	-0.11	-1.08	0.685229	0.963933	No Change
APOOL	6.458	3.4154	3.23089	-0.18	-1.13	0.539785	0.927319	No Change
APOPT1	1.23	2.86354	2.69599	-0.17	-1.13	0.572619	0.942253	No Change
APP	4.458	7.00253	6.69501	-0.31	-1.24	0.344693	0.827353	No Change
APPBP2	6.455	3.68763	3.98909	0.3	1.23	0.457959	0.896647	No Change
APPL1	6.32	3.55886	3.81152	0.25	1.19	0.557534	0.937115	No Change
APPL2	3.657	3.96831	4.18893	0.22	1.16	0.617233	0.947832	No Change
APRT	0.802	5.11415	5.32805	0.21	1.16	0.634815	0.950919	No Change
APTR	2.637	0.143913	0.3662	0.22	1.16	0.602867	0.947446	No Change
APTX	2.564	3.60797	3.78805	0.18	1.13	0.700241	0.967747	No Change
AQP1	3.774	-2.02945	-2.12577	-0.1	-1.07	0.644678	0.954519	No Change
AQP11	2.394	-0.903966	0.00230463	0.91	1.88	0.0138926	0.139644	No Change
AQP3	2.948	-2.20867	-1.69645	0.51	1.42	0.128211	0.540242	No Change
AQP4	5.212	-1.64668	-1.35137	0.3	1.23	0.309804	0.797362	No Change
AQP4-AS1	4.415	-3.12166	-2.94342	0.18	1.13	0.0857079	0.441579	No Change
AQP6	5.122	-3.12166	-3.18442	-0.06	-1.04	0.702209	0.967747	No Change
AQP7	2.334	-3.32193	-3.06392	0.26	1.2	0.0247595	0.203236	No Change
AQP8	1.302	-3.05889	-2.84019	0.22	1.16	0.312113	0.799657	No Change
AQR	5.045	4.49691	4.64038	0.14	1.1	0.778466	0.975098	No Change
AR	12.448	-0.558894	0.0907103	0.65	1.57	0.064323	0.371935	No Change
ARAF	3.778	2.51348	2.59916	0.09	1.06	0.899354	0.993985	No Change
ARAP1	7.048	3.09573	3.29879	0.2	1.15	0.627555	0.949417	No Change
ARAP2	9.669	1.08679	1.195	0.11	1.08	0.841467	0.987565	No Change
ARAP3	5.95	1.01792	1.27326	0.26	1.2	0.524265	0.922564	No Change
ARC	2.945	0.71872	-0.386746	-1.11	-2.16	0.0015254	0.0271155	Treatment 1 Down
ARCN1	4.168	5.75403	5.47821	-0.28	-1.21	0.391111	0.859513	No Change
AREG	2.464	2.99161	-0.0584242	-3.05	-8.28	3.05582e-15	1.02432e-12	Treatment 1 Down
AREL1	5.517	3.50016	3.64546	0.15	1.11	0.7695	0.974182	No Change
ARF1	2.192	6.24913	6.07008	-0.18	-1.13	0.549906	0.932752	No Change
ARF3	3.532	6.57775	6.73008	0.15	1.11	0.758449	0.973192	No Change
ARF4	1.734	6.39668	5.91867	-0.48	-1.39	0.160307	0.606944	No Change
ARF5	1.562	5.26906	5.44554	0.18	1.13	0.710382	0.968565	No Change
ARF6	3.937	4.81963	4.51695	-0.3	-1.23	0.348818	0.8307	No Change
ARFGAP1	3.756	4.34358	4.39092	0.05	1.04	0.991304	0.9986	No Change
ARFGAP2	3.417	2.63481	3.19849	0.56	1.47	0.151158	0.590013	No Change
ARFGAP3	2.817	3.96714	4.05453	0.09	1.06	0.895185	0.993985	No Change
ARFGEF1	11.087	3.34957	3.37198	0.02	1.01	0.96613	0.99498	No Change
ARFGEF2	8.993	4.27738	4.12097	-0.16	-1.12	0.589927	0.947446	No Change
ARFGEF3	14.848	0.816041	0.680547	-0.14	-1.1	0.62133	0.94858	No Change
ARFIP1	3.081	3.50064	3.43812	-0.06	-1.04	0.780864	0.975098	No Change
ARFIP2	4.453	2.68018	2.83453	0.15	1.11	0.752428	0.972272	No Change
ARFRP1	3.227	1.93952	1.93755	0	1	0.906471	0.993985	No Change
ARG2	1.972	2.97624	3.52071	0.54	1.45	0.170001	0.62286	No Change
ARGLU1	4.26	4.22286	4.11293	-0.11	-1.08	0.683112	0.963255	No Change
ARHGAP1	5.361	2.46759	2.48607	0.02	1.01	0.956966	0.993985	No Change
ARHGAP10	4.261	0.530992	1.07264	0.54	1.45	0.153593	0.594953	No Change
ARHGAP11A	5.979	4.1052	4.36921	0.26	1.2	0.530447	0.922564	No Change
ARHGAP11B	1.862	1.01804	1.20053	0.18	1.13	0.694526	0.966719	No Change
ARHGAP12	5.306	3.57282	3.32942	-0.24	-1.18	0.442912	0.889244	No Change
ARHGAP15	2.067	-2.91414	-2.74018	0.17	1.13	0.566307	0.940033	No Change
ARHGAP17	7.824	2.21871	3.32843	1.11	2.16	0.00327617	0.0493227	Treatment 1 Up
ARHGAP18	3.758	1.25201	2.07006	0.82	1.77	0.0307775	0.235478	No Change
ARHGAP19	5.646	3.08657	3.30743	0.22	1.16	0.618657	0.948485	No Change
ARHGAP19-SLIT1	1.901	-3.25318	-3.12166	0.13	1.09	0.35353	0.833743	No Change
ARHGAP20	7.112	-3.32193	-3.12166	0.2	1.15	0.0339936	0.252472	No Change
ARHGAP21	8.551	2.50704	2.18818	-0.32	-1.25	0.319579	0.806932	No Change
ARHGAP22	4.459	-1.15522	-0.391943	0.76	1.69	0.0239037	0.201112	No Change
ARHGAP23	5.904	-0.152359	-0.263288	-0.11	-1.08	0.666751	0.958953	No Change
ARHGAP24	6.354	-1.28673	-0.89793	0.39	1.31	0.277416	0.763379	No Change
ARHGAP25	4.433	-2.25811	-3.00116	-0.74	-1.67	0.000325267	0.00770925	Treatment 1 Down
ARHGAP26	9.018	0.198956	0.646096	0.45	1.37	0.235513	0.717137	No Change
ARHGAP27	6.425	1.37571	1.54118	0.17	1.13	0.714432	0.968565	No Change
ARHGAP27P1	4.981	-0.787808	-0.722681	0.07	1.05	0.930326	0.993985	No Change
ARHGAP28	9.263	1.77599	2.12957	0.35	1.27	0.382797	0.855828	No Change
ARHGAP29	16.943	1.21925	1.33919	0.12	1.09	0.803662	0.977898	No Change
ARHGAP30	4.951	-3.18442	-3.13267	0.05	1.04	0.466507	0.902944	No Change
ARHGAP31	8.067	-0.975882	-1.27144	-0.3	-1.23	0.276322	0.762661	No Change
ARHGAP32	12.533	1.1698	1.10841	-0.06	-1.04	0.785807	0.975098	No Change
ARHGAP33	4.625	-0.039739	0.692964	0.73	1.66	0.0474067	0.309696	No Change
ARHGAP35	8.882	4.1976	4.42298	0.23	1.17	0.611672	0.947446	No Change
ARHGAP39	5.253	1.28658	1.13498	-0.15	-1.11	0.596268	0.947446	No Change
ARHGAP4	3.398	3.74195	3.18585	-0.56	-1.47	0.102748	0.484116	No Change
ARHGAP40	2.823	-1.21915	-1.45742	-0.24	-1.18	0.412385	0.873609	No Change
ARHGAP42	5.039	0.867891	1.21098	0.34	1.27	0.385785	0.856244	No Change
ARHGAP44	4.432	0.990141	1.4238	0.43	1.35	0.258504	0.740441	No Change
ARHGAP45	5.999	1.13971	0.366287	-0.77	-1.71	0.0215797	0.188535	No Change
ARHGAP5	9.667	3.97798	3.68755	-0.29	-1.22	0.362528	0.839099	No Change
ARHGAP5-AS1	1.28	1.07382	0.42903	-0.64	-1.56	0.0771083	0.415088	No Change
ARHGAP8	3.617	-1.27144	-1.28802	-0.02	-1.01	0.811433	0.980922	No Change
ARHGAP9	3.822	-0.802798	-1.77144	-0.97	-1.96	0.0015704	0.0277353	Treatment 1 Down
ARHGDIA	2.178	5.76089	5.37217	-0.39	-1.31	0.247256	0.731266	No Change
ARHGDIB	1.21	-2.19041	-2.12577	0.06	1.04	0.998402	0.999358	No Change
ARHGDIG	1.301	-2.9477	-2.69645	0.25	1.19	0.398051	0.861838	No Change
ARHGEF1	6.081	1.68546	1.74199	0.06	1.04	0.968553	0.99498	No Change
ARHGEF10	9.89	3.20471	3.2403	0.04	1.03	0.990815	0.99837	No Change
ARHGEF10L	10.176	-0.741992	-0.286411	0.46	1.38	0.197955	0.673319	No Change
ARHGEF11	7.289	4.79236	4.79326	0	1	0.917741	0.993985	No Change
ARHGEF12	10.087	4.37722	4.12306	-0.25	-1.19	0.415228	0.875109	No Change
ARHGEF16	4.348	0.769617	0.933494	0.16	1.12	0.716957	0.968565	No Change
ARHGEF17	7.792	2.59768	3.66523	1.07	2.1	0.00284679	0.0439048	Treatment 1 Up
ARHGEF18	6.278	2.73414	2.88405	0.15	1.11	0.759865	0.973192	No Change
ARHGEF19	3.013	1.25487	1.51587	0.26	1.2	0.538753	0.92696	No Change
ARHGEF2	5.271	4.75467	4.08698	-0.67	-1.59	0.0540316	0.331511	No Change
ARHGEF25	3.106	2.21265	3.01465	0.8	1.74	0.0360103	0.262408	No Change
ARHGEF26	5.469	1.00284	1.85091	0.85	1.8	0.0242503	0.202394	No Change
ARHGEF26-AS1	2.594	-2.60012	-2.28673	0.31	1.24	0.332854	0.817489	No Change
ARHGEF28	13.209	0.0282918	0.167513	0.14	1.1	0.750497	0.972064	No Change
ARHGEF3	5.414	1.02062	1.40053	0.38	1.3	0.333006	0.817583	No Change
ARHGEF33	4.288	-0.842275	-1.14315	-0.3	-1.23	0.28847	0.778018	No Change
ARHGEF35	2.472	-0.439161	-1.32918	-0.89	-1.85	0.00633615	0.0793831	No Change
ARHGEF37	4.852	-0.825091	-0.557018	0.27	1.21	0.426728	0.881463	No Change
ARHGEF39	6.479	2.35085	2.93994	0.59	1.51	0.129379	0.542609	No Change
ARHGEF4	7.453	0.182006	0.769269	0.59	1.51	0.110621	0.499964	No Change
ARHGEF40	7.07	0.646155	1.02062	0.37	1.29	0.301845	0.789836	No Change
ARHGEF5	6.003	0.523839	-0.161144	-0.68	-1.6	0.0363092	0.263547	No Change
ARHGEF6	5.683	0.453561	0.381663	-0.07	-1.05	0.751046	0.972146	No Change
ARHGEF7	10.613	2.24943	2.2336	-0.02	-1.01	0.881375	0.993473	No Change
ARHGEF9	6.44	1.59929	1.75561	0.16	1.12	0.736791	0.969539	No Change
ARID1A	8.975	4.89543	5.01419	0.12	1.09	0.83159	0.986584	No Change
ARID1B	13.27	2.71755	2.91648	0.2	1.15	0.652337	0.956462	No Change
ARID2	11.516	4.1871	4.29279	0.11	1.08	0.856089	0.988925	No Change
ARID3A	2.801	3.68098	3.66699	-0.01	-1.01	0.888111	0.993517	No Change
ARID3B	6.049	1.06934	0.849998	-0.22	-1.16	0.469928	0.905928	No Change
ARID3C	1.232	-2.58959	-2.35137	0.24	1.18	0.634876	0.950919	No Change
ARID4A	6.108	2.71579	2.74975	0.03	1.02	0.984571	0.997681	No Change
ARID4B	10.927	2.41267	2.20162	-0.21	-1.16	0.496797	0.914602	No Change
ARID5A	3.024	1.13727	1.44089	0.3	1.23	0.458522	0.897201	No Change
ARID5B	8.441	2.79558	4.39549	1.6	3.03	2.64532e-05	0.000904623	Treatment 1 Up
ARIH1	5.237	4.63172	4.41109	-0.22	-1.16	0.477287	0.906913	No Change
ARIH2	4.986	4.00554	3.98731	-0.02	-1.01	0.873781	0.992453	No Change
ARIH2OS	1.597	-1.76641	-1.53913	0.23	1.17	0.605826	0.947446	No Change
ARL1	3.204	4.79181	4.68954	-0.1	-1.07	0.698202	0.967747	No Change
ARL10	3.379	2.66306	2.96184	0.3	1.23	0.432002	0.883648	No Change
ARL13B	4.098	3.3967	3.10694	-0.29	-1.22	0.367475	0.842281	No Change
ARL14	1.287	4.94498	1.5197	-3.43	-10.78	3.75138e-17	1.71157e-14	Treatment 1 Down
ARL14EP	1.766	3.93054	3.93891	0.01	1.01	0.931314	0.993985	No Change
ARL14EPL	0.639	-2.17113	-3.13267	-0.96	-1.95	0.0261482	0.21038	No Change
ARL15	2.539	1.77584	2.52339	0.75	1.68	0.0515575	0.322541	No Change
ARL16	1.857	2.48432	2.93825	0.45	1.37	0.260931	0.7439	No Change
ARL17A	12.718	-2.78673	-3.00116	-0.21	-1.16	0.0349485	0.256607	No Change
ARL2	1.827	1.88937	2.541	0.65	1.57	0.0958862	0.464444	No Change
ARL2BP	2.119	4.8283	4.88397	0.06	1.04	0.962965	0.994011	No Change
ARL3	3.868	2.39754	2.98004	0.58	1.49	0.133483	0.551144	No Change
ARL4A	3.425	2.27401	2.66776	0.39	1.31	0.32875	0.815505	No Change
ARL4C	4.007	1.91346	0.877316	-1.04	-2.06	0.00336939	0.0502198	No Change
ARL4D	1.583	1.50299	1.89177	0.39	1.31	0.339571	0.822787	No Change
ARL5A	3.612	4.23079	4.53101	0.3	1.23	0.458234	0.896971	No Change
ARL5B	3.583	4.19919	4.3904	0.19	1.14	0.677075	0.96203	No Change
ARL5C	1.902	-3.18442	-3.19041	-0.01	-1.01	0.948238	0.993985	No Change
ARL6	1.849	3.72782	3.26551	-0.46	-1.38	0.17279	0.628013	No Change
ARL6IP1	2.429	6.53956	6.8354	0.3	1.23	0.491561	0.911363	No Change
ARL6IP4	1.593	-1.72268	-2.39793	-0.68	-1.6	0.0429312	0.289825	No Change
ARL6IP5	2.125	3.24061	3.37889	0.14	1.1	0.784812	0.975098	No Change
ARL6IP6	3.32	3.49853	3.2267	-0.27	-1.21	0.394859	0.861516	No Change
ARL8A	1.788	3.16252	3.02643	-0.14	-1.1	0.636063	0.951667	No Change
ARL8B	2.978	4.6946	4.51868	-0.18	-1.13	0.556513	0.936292	No Change
ARL9	0.832	-3.32193	-2.69041	0.63	1.55	0.0123026	0.128055	No Change
ARMC1	3.035	4.64145	4.87219	0.23	1.17	0.600893	0.947446	No Change
ARMC10	2.627	3.43349	3.36383	-0.07	-1.05	0.762895	0.973192	No Change
ARMC12	1.166	0.112144	0.274366	0.16	1.12	0.721749	0.968565	No Change
ARMC2	3.395	0.788358	0.763785	-0.02	-1.01	0.861259	0.989284	No Change
ARMC3	4.848	-1.54279	-1.56645	-0.02	-1.01	0.860188	0.989153	No Change
ARMC4	4.329	0.184524	0.750452	0.57	1.48	0.131992	0.54788	No Change
ARMC5	5.039	0.110784	0.274958	0.16	1.12	0.717619	0.968565	No Change
ARMC6	2.736	2.24754	2.63422	0.39	1.31	0.335468	0.819189	No Change
ARMC7	2.469	1.92028	2.37893	0.46	1.38	0.242321	0.723826	No Change
ARMC8	7.275	2.8489	2.9934	0.14	1.1	0.771382	0.974376	No Change
ARMC9	5.055	2.21874	2.27165	0.05	1.04	0.964369	0.994148	No Change
ARMCX1	2.129	2.01513	2.31219	0.3	1.23	0.48593	0.908827	No Change
ARMCX2	3.235	4.17111	4.43791	0.27	1.21	0.520415	0.922564	No Change
ARMCX3	3.459	4.14075	4.09842	-0.04	-1.03	0.830673	0.986377	No Change
ARMCX4	8.516	-0.225634	0.641279	0.87	1.83	0.0198904	0.177844	No Change
ARMCX5	3.043	3.55329	3.85235	0.3	1.23	0.478772	0.906913	No Change
ARMCX5-GPRASP2	3.933	-3.25318	-3.18442	0.07	1.05	0.20532	0.678437	No Change
ARMCX6	1.932	2.24318	2.52732	0.28	1.21	0.499716	0.915265	No Change
ARMS2	0.806	-3.32193	-3.13267	0.19	1.14	0.253364	0.736708	No Change
ARMT1	2.567	4.31785	3.99816	-0.32	-1.25	0.325329	0.81221	No Change
ARNT	4.969	4.84611	5.11303	0.27	1.21	0.531601	0.922564	No Change
ARNT2	7.077	0.367501	0.834649	0.47	1.39	0.234315	0.715624	No Change
ARNTL	3.365	1.71359	1.61628	-0.1	-1.07	0.710661	0.968565	No Change
ARNTL2	7.427	2.75524	2.33664	-0.42	-1.34	0.212601	0.689841	No Change
ARPC1A	2.181	5.54066	5.83439	0.29	1.22	0.488365	0.909971	No Change
ARPC1B	1.521	5.44009	4.88698	-0.55	-1.46	0.114915	0.511128	No Change
ARPC2	2.952	6.63177	6.35656	-0.28	-1.21	0.391449	0.859527	No Change
ARPC3	0.877	6.7372	6.54595	-0.19	-1.14	0.528773	0.922564	No Change
ARPC4	2.075	4.49606	4.52043	0.02	1.01	0.979564	0.997131	No Change
ARPC5	2.082	5.68862	5.81358	0.12	1.09	0.815672	0.98215	No Change
ARPC5L	1.021	4.62087	4.60369	-0.02	-1.01	0.8769	0.992481	No Change
ARPIN	2.66	2.86295	2.82373	-0.04	-1.03	0.850225	0.988564	No Change
ARPP19	5.21	4.82789	4.85308	0.03	1.02	0.968565	0.99498	No Change
ARRB1	7.506	0.917093	1.4461	0.53	1.44	0.163508	0.612597	No Change
ARRB2	2.003	4.2596	4.8821	0.62	1.54	0.112687	0.505613	No Change
ARRDC1	3.421	0.217334	0.533647	0.32	1.25	0.416974	0.876599	No Change
ARRDC1-AS1	1.449	1.96148	2.09584	0.13	1.09	0.794883	0.975341	No Change
ARRDC2	2.933	2.34048	2.49282	0.15	1.11	0.751637	0.972146	No Change
ARRDC3	4.153	4.71912	4.75009	0.03	1.02	0.983103	0.997681	No Change
ARRDC3-AS1	2.499	-1.66821	-1.53913	0.13	1.09	0.743865	0.971669	No Change
ARRDC4	4.104	-3.00116	-2.51989	0.48	1.39	0.027046	0.214473	No Change
ARSA	4.495	1.31043	1.40574	0.1	1.07	0.857223	0.988925	No Change
ARSB	6.666	1.7885	2.18781	0.4	1.32	0.308752	0.796629	No Change
ARSD	5.394	1.87513	1.88104	0.01	1.01	0.938931	0.993985	No Change
ARSG	3.241	0.104321	-0.147741	-0.25	-1.19	0.421146	0.878831	No Change
ARSI	3.165	0.597548	0.436631	-0.16	-1.12	0.576926	0.943402	No Change
ARSJ	4.756	0.89177	1.17084	0.28	1.21	0.42042	0.878831	No Change
ARSK	4.29	1.91343	1.87315	-0.04	-1.03	0.834134	0.98706	No Change
ART5	1.687	-2.70867	-2.56645	0.14	1.1	0.644923	0.954519	No Change
ARTN	2.257	2.00162	0.224609	-1.78	-3.43	1.0985e-06	5.74613e-05	Treatment 1 Down
ARV1	1.573	3.02411	3.21485	0.19	1.14	0.690026	0.964808	No Change
ARVCF	4.147	-7.21384e-05	0.169455	0.17	1.13	0.652775	0.956462	No Change
ARX	2.869	-3.05889	-2.88996	0.17	1.13	0.390615	0.859115	No Change
ASAH1	2.946	4.40167	4.32726	-0.07	-1.05	0.763261	0.973192	No Change
ASAH2	2.398	-1.36608	-1.84483	-0.48	-1.39	0.130316	0.543852	No Change
ASAH2B	0.72	-2.7499	-2.79364	-0.04	-1.03	0.933623	0.993985	No Change
ASAP1	6.323	4.57034	4.66585	0.1	1.07	0.88668	0.993517	No Change
ASAP1-IT2	2.03	-3.25318	-3.12166	0.13	1.09	0.35353	0.833743	No Change
ASAP2	5.689	1.99086	2.65888	0.67	1.59	0.0817935	0.430527	No Change
ASAP3	4.305	0.99584	1.90521	0.91	1.88	0.0150813	0.146834	No Change
ASB1	6.828	2.85499	2.45652	-0.4	-1.32	0.227365	0.707554	No Change
ASB12	1.3	-3.02945	-3.19041	-0.16	-1.12	0.290691	0.778018	No Change
ASB13	2.805	2.12702	2.14322	0.02	1.01	0.927661	0.993985	No Change
ASB14	3.196	-2.8365	-2.60545	0.23	1.17	0.295453	0.783752	No Change
ASB16	2.134	-2.87041	-2.88996	-0.02	-1.01	0.730744	0.968565	No Change
ASB16-AS1	2.254	1.66445	1.7198	0.06	1.04	0.960181	0.993985	No Change
ASB2	4.616	-3.06392	-3.25318	-0.19	-1.14	0.0810108	0.427846	No Change
ASB3	3.02	-1.04402	-1.01634	0.03	1.02	0.956798	0.993985	No Change
ASB4	4.317	-2.12029	-2.51989	-0.4	-1.32	0.091722	0.453133	No Change
ASB5	3.236	-2.91414	-3.06392	-0.15	-1.11	0.311793	0.799657	No Change
ASB6	5.42	1.48451	1.54543	0.06	1.04	0.951908	0.993985	No Change
ASB7	5.124	2.25248	2.15119	-0.1	-1.07	0.70145	0.967747	No Change
ASB8	2.609	3.502	3.94143	0.44	1.36	0.273841	0.759582	No Change
ASB9	2.051	1.09534	1.71334	0.62	1.54	0.109183	0.496443	No Change
ASCC1	3.552	3.25877	3.78501	0.53	1.44	0.183456	0.648431	No Change
ASCC2	2.987	3.67349	3.5544	-0.12	-1.09	0.662694	0.958161	No Change
ASCC3	10.924	3.01199	2.90473	-0.11	-1.08	0.688388	0.964494	No Change
ASCL1	2.482	-3.25318	-3.25318	0	1	0.961625	0.993985	No Change
ASCL2	1.847	-2.78673	-2.76641	0.02	1.01	0.753473	0.972359	No Change
ASF1A	2.504	2.30787	2.58739	0.28	1.21	0.499767	0.915265	No Change
ASF1B	1.727	3.55602	4.27424	0.72	1.65	0.0675465	0.382164	No Change
ASGR1	1.622	-0.603447	-0.849967	-0.25	-1.19	0.433016	0.883843	No Change
ASGR2	1.642	-3.06392	-3.25318	-0.19	-1.14	0.289849	0.778018	No Change
ASH1L	11.776	4.30436	4.3725	0.07	1.05	0.950345	0.993985	No Change
ASH2L	3.284	3.55502	3.88544	0.33	1.26	0.426024	0.881406	No Change
ASIC1	4.74	1.45194	1.76296	0.31	1.24	0.485032	0.908015	No Change
ASIC2	4.26	-3.12166	-3.32193	-0.2	-1.15	0.0182134	0.166874	No Change
ASIC3	2.303	0.451056	0.714554	0.26	1.2	0.479219	0.906913	No Change
ASIC4	5.217	-1.5818	-1.36035	0.22	1.16	0.552304	0.933856	No Change
ASL	3.206	1.42187	1.22603	-0.2	-1.15	0.511966	0.92164	No Change
ASNA1	1.273	5.02626	5.36601	0.34	1.27	0.413022	0.873691	No Change
ASNS	2.512	6.92872	5.56817	-1.36	-2.57	0.00023795	0.00595781	Treatment 1 Down
ASNSD1	2.465	4.59387	4.93001	0.34	1.27	0.414912	0.875055	No Change
ASPDH	1.249	-3.19041	-3.19041	0	1	0.961625	0.993985	No Change
ASPG	2.706	-3.00116	-3.01046	-0.01	-1.01	0.907903	0.993985	No Change
ASPH	12.002	2.54009	3.03824	0.5	1.41	0.209044	0.683701	No Change
ASPHD1	1.624	1.31996	1.13636	-0.18	-1.13	0.569648	0.941007	No Change
ASPHD2	3.309	0.274958	0.318967	0.04	1.03	0.966878	0.99498	No Change
ASPM	10.998	3.88569	4.24745	0.36	1.28	0.389877	0.858985	No Change
ASPRV1	2.173	-1.75811	-1.91619	-0.16	-1.12	0.431865	0.883648	No Change
ASPSCR1	2.336	2.45272	2.56673	0.11	1.08	0.837239	0.98706	No Change
ASRGL1	3.862	2.06934	2.74108	0.67	1.59	0.0817719	0.430527	No Change
ASS1	2.273	2.76635	2.6445	-0.12	-1.09	0.778057	0.975098	No Change
ASTE1	2.789	1.66219	2.0478	0.39	1.31	0.338688	0.821517	No Change
ASTL	1.287	-1.91414	-2.89793	-0.98	-1.97	0.00306291	0.0468193	Treatment 1 Down
ASTN2	8.051	-0.388969	0.331194	0.72	1.65	0.0414837	0.283314	No Change
ASXL1	7.507	3.48297	3.63649	0.15	1.11	0.752356	0.972272	No Change
ASXL2	7.222	4.72103	4.31909	-0.4	-1.32	0.22643	0.705946	No Change
ASXL3	7.711	-2.84019	-1.57921	1.26	2.39	6.49818e-08	5.01092e-06	Treatment 1 Up
ASZ1	1.852	-2.47616	-0.449848	2.03	4.08	2.89614e-08	2.43944e-06	Treatment 1 Up
ATAD1	3.38	4.5491	4.94268	0.39	1.31	0.335482	0.819189	No Change
ATAD2	6.439	5.36816	5.43977	0.07	1.05	0.914326	0.993985	No Change
ATAD2B	9.019	1.24237	1.66611	0.42	1.34	0.284106	0.772461	No Change
ATAD3A	2.79	2.62197	3.09552	0.47	1.39	0.229936	0.709239	No Change
ATAD3B	3.992	2.23102	2.54878	0.32	1.25	0.424964	0.880887	No Change
ATAD3C	3.847	-2.43493	-2.47616	-0.04	-1.03	0.705402	0.967747	No Change
ATAD5	6.284	2.90189	3.28674	0.38	1.3	0.33744	0.820538	No Change
ATAT1	3.423	1.40549	1.7075	0.3	1.23	0.426065	0.881406	No Change
ATCAY	5.156	3.36986	3.51175	0.14	1.1	0.751609	0.972146	No Change
ATE1	2.68	4.30097	3.7488	-0.55	-1.46	0.106926	0.495172	No Change
ATF1	2.648	4.67383	4.37762	-0.3	-1.23	0.369041	0.843772	No Change
ATF2	4.835	4.43269	4.45956	0.03	1.02	0.973785	0.995316	No Change
ATF3	3.351	3.1086	2.11152	-1	-2	0.00533806	0.07003	No Change
ATF4	2.122	6.81919	5.9761	-0.84	-1.79	0.0164607	0.156011	No Change
ATF5	2.371	4.106	3.72637	-0.38	-1.3	0.270622	0.755689	No Change
ATF6	10.173	5.43115	4.72517	-0.71	-1.64	0.0422697	0.286999	No Change
ATF6B	3.781	3.23123	3.41852	0.19	1.14	0.675496	0.961598	No Change
ATF7	7.337	4.23415	4.03434	-0.2	-1.15	0.517162	0.922564	No Change
ATF7IP	6.362	4.58105	4.53216	-0.05	-1.04	0.814984	0.981932	No Change
ATF7IP2	3.695	1.12707	1.13765	0.01	1.01	0.94015	0.993985	No Change
ATG10	3.344	2.76741	3.10057	0.33	1.26	0.41134	0.87339	No Change
ATG101	1.433	5.18172	4.76682	-0.41	-1.33	0.215891	0.693837	No Change
ATG12	4.556	3.53576	3.16751	-0.37	-1.29	0.261336	0.744313	No Change
ATG13	6.054	3.57283	3.36187	-0.21	-1.16	0.494475	0.912556	No Change
ATG14	5.043	3.22643	3.3117	0.09	1.06	0.896463	0.993985	No Change
ATG16L1	3.387	3.7323	3.7477	0.02	1.01	0.947834	0.993985	No Change
ATG16L2	6.156	0.937261	1.67597	0.74	1.67	0.0455947	0.301365	No Change
ATG2A	6.511	1.28355	1.68584	0.4	1.32	0.290168	0.778018	No Change
ATG2B	11.057	1.54258	1.91091	0.37	1.29	0.359825	0.837281	No Change
ATG3	2.986	4.41206	4.36933	-0.04	-1.03	0.82424	0.984969	No Change
ATG4A	2.602	1.97976	1.84157	-0.14	-1.1	0.613685	0.947446	No Change
ATG4B	3.847	3.00089	3.23432	0.23	1.17	0.584445	0.945658	No Change
ATG4C	2.713	3.05658	3.28681	0.23	1.17	0.600938	0.947446	No Change
ATG4D	2.052	1.96572	2.24179	0.28	1.21	0.528716	0.922564	No Change
ATG5	3.376	3.54349	3.5879	0.04	1.03	0.990903	0.99837	No Change
ATG7	5.032	3.34878	2.49412	-0.85	-1.8	0.014615	0.143915	No Change
ATG9A	5.012	1.93887	2.30321	0.36	1.28	0.363216	0.839128	No Change
ATG9B	4.969	-2.39793	-2.19041	0.21	1.16	0.358739	0.836653	No Change
ATIC	2.405	6.4829	6.29102	-0.19	-1.14	0.533104	0.923069	No Change
ATL1	2.925	1.08164	1.55518	0.47	1.39	0.220075	0.698438	No Change
ATL2	3.781	4.78598	4.70987	-0.08	-1.06	0.750563	0.972064	No Change
ATL3	2.586	5.82437	5.72604	-0.1	-1.07	0.703519	0.967747	No Change
ATM	15.878	3.10862	2.99972	-0.11	-1.08	0.675296	0.961598	No Change
ATMIN	5.986	4.10138	4.16455	0.06	1.04	0.94938	0.993985	No Change
ATN1	6.739	4.51541	4.45194	-0.06	-1.04	0.781587	0.975098	No Change
ATOH1	1.064	-3.32193	-2.76641	0.56	1.47	0.0125501	0.129238	No Change
ATOH7	1.518	-2.53186	-2.35893	0.17	1.13	0.830574	0.986377	No Change
ATOH8	8.455	-3.12166	-1.91825	1.2	2.3	1.01729e-10	1.42812e-08	Treatment 1 Up
ATOX1	0.485	4.82896	5.34916	0.52	1.43	0.189939	0.659844	No Change
ATP10D	7.229	1.70354	2.23299	0.53	1.44	0.160859	0.60752	No Change
ATP11A	9.209	5.1546	4.80883	-0.35	-1.27	0.308403	0.79609	No Change
ATP11B	8.311	0.474749	0.0496139	-0.43	-1.35	0.176177	0.634726	No Change
ATP11C	6.243	2.46668	3.32417	0.86	1.82	0.0250121	0.204085	No Change
ATP12A	3.711	-2.73697	-2.78673	-0.05	-1.04	0.652846	0.956462	No Change
ATP13A1	5.705	2.82555	2.94008	0.11	1.08	0.838981	0.987061	No Change
ATP13A2	4.769	2.64511	3.22621	0.58	1.49	0.139502	0.565757	No Change
ATP13A3	9.15	4.19325	4.00536	-0.19	-1.14	0.536444	0.926118	No Change
ATP13A4	5.266	-3.18442	-3.25318	-0.07	-1.05	0.297248	0.784683	No Change
ATP13A5	3.627	-3.18442	-3.25318	-0.07	-1.05	0.288891	0.778018	No Change
ATP1A1	5.886	6.62636	6.86939	0.24	1.18	0.578353	0.943402	No Change
ATP1A1-AS1	2.628	0.871262	1.13323	0.26	1.2	0.535092	0.92521	No Change
ATP1A3	4.031	-0.341927	0.193681	0.54	1.45	0.142112	0.57164	No Change
ATP1B1	2.194	3.81171	4.09	0.28	1.21	0.523101	0.922564	No Change
ATP1B2	3.325	-2.43493	-1.45417	0.98	1.97	0.00139495	0.0252058	Treatment 1 Up
ATP1B3	1.956	7.2144	7.42703	0.21	1.16	0.677702	0.96203	No Change
ATP23	1.154	3.65477	3.95086	0.3	1.23	0.482547	0.907384	No Change
ATP2A1	3.67	-1.97393	-1.64456	0.33	1.26	0.295846	0.783752	No Change
ATP2A1-AS1	0.582	0.863917	1.55087	0.69	1.61	0.10321	0.485461	No Change
ATP2A2	8.858	5.73928	5.63469	-0.1	-1.07	0.693666	0.966719	No Change
ATP2A3	4.862	1.26176	1.41065	0.15	1.11	0.755941	0.972979	No Change
ATP2B1	6.912	6.18079	5.04271	-1.14	-2.2	0.00145172	0.0261167	Treatment 1 Down
ATP2B1-AS1	2.997	0.335058	-0.268921	-0.6	-1.52	0.0657348	0.376988	No Change
ATP2B2	9.814	-3.18442	-2.88996	0.29	1.22	0.00197318	0.0327699	No Change
ATP2B3	6.74	-3.06392	-3.06392	0	1	0.960171	0.993985	No Change
ATP2B4	9.127	4.88059	3.26915	-1.61	-3.05	1.16475e-05	0.000451202	Treatment 1 Down
ATP2C1	7.284	4.47946	4.81349	0.33	1.26	0.420704	0.878831	No Change
ATP4A	3.647	-3.12166	-2.94342	0.18	1.13	0.29114	0.77819	No Change
ATP5A1	2.899	7.09264	7.42811	0.34	1.27	0.420298	0.878831	No Change
ATP5B	1.833	8.90474	9.09483	0.19	1.14	0.682477	0.963192	No Change
ATP5C1	1.605	5.61039	6.12328	0.51	1.42	0.198303	0.673548	No Change
ATP5D	0.992	4.79479	4.82082	0.03	1.02	0.970596	0.99498	No Change
ATP5E	0.436	8.38552	8.88719	0.5	1.41	0.208422	0.682482	No Change
ATP5EP2	0.367	0.187033	1.04222	0.86	1.82	0.0659514	0.377703	No Change
ATP5F1	2.203	6.29262	6.44438	0.15	1.11	0.758041	0.973192	No Change
ATP5G1	0.641	5.53649	6.17571	0.64	1.56	0.102824	0.484336	No Change
ATP5G2	1.398	6.60836	6.82109	0.21	1.16	0.632517	0.950431	No Change
ATP5G3	3.479	4.25807	4.82926	0.57	1.48	0.14785	0.582497	No Change
ATP5H	0.616	7.1503	7.38647	0.24	1.18	0.592564	0.947446	No Change
ATP5I	0.675	5.09613	5.5395	0.44	1.36	0.270289	0.755402	No Change
ATP5J	1.292	4.77497	5.24716	0.47	1.39	0.238739	0.720196	No Change
ATP5J2	0.507	6.31253	7.04389	0.73	1.66	0.0606416	0.356747	No Change
ATP5J2-PTCD1	5.529	-3.18442	-3.05889	0.13	1.09	0.515826	0.922564	No Change
ATP5L	1.387	5.45399	5.75678	0.3	1.23	0.473759	0.906913	No Change
ATP5L2	0.798	-3.32193	-2.98289	0.34	1.27	0.108041	0.495172	No Change
ATP5O	1.387	6.1912	6.28548	0.09	1.06	0.881791	0.993473	No Change
ATP5S	2.561	2.91832	2.68354	-0.23	-1.17	0.449749	0.890943	No Change
ATP5SL	2.626	3.30337	3.50562	0.2	1.15	0.655758	0.956594	No Change
ATP6AP1	4.767	4.31797	4.27069	-0.05	-1.04	0.813034	0.981341	No Change
ATP6AP1L	2.018	1.33053	0.655025	-0.68	-1.6	0.0503951	0.319397	No Change
ATP6AP2	2.109	5.35455	5.35699	0	1	0.91942	0.993985	No Change
ATP6V0A1	5.398	3.6777	3.34422	-0.33	-1.26	0.305555	0.794355	No Change
ATP6V0A2	6.752	3.05567	2.66941	-0.39	-1.31	0.241886	0.723166	No Change
ATP6V0A4	3.334	-2.8365	-2.9477	-0.11	-1.08	0.478188	0.906913	No Change
ATP6V0B	2.472	3.78729	3.53952	-0.25	-1.19	0.429137	0.882666	No Change
ATP6V0C	1.227	-2.85137	-2.66967	0.18	1.13	0.461481	0.89947	No Change
ATP6V0D1	1.998	4.12638	4.25588	0.13	1.09	0.805727	0.978345	No Change
ATP6V0D2	2.362	-2.43493	-3.25318	-0.82	-1.77	6.92899e-05	0.00210367	Treatment 1 Down
ATP6V0E1	0.878	5.14997	5.54602	0.4	1.32	0.332918	0.817489	No Change
ATP6V0E2	2.953	2.76306	3.6308	0.87	1.83	0.0237971	0.200548	No Change
ATP6V0E2-AS1	3.065	-0.0477098	0.269021	0.32	1.25	0.429271	0.882666	No Change
ATP6V1A	4.629	4.10085	4.40056	0.3	1.23	0.478186	0.906913	No Change
ATP6V1B1	3.93	-2.0367	-1.43493	0.6	1.52	0.0561662	0.33954	No Change
ATP6V1B2	3.03	4.79364	4.71251	-0.08	-1.06	0.741298	0.97132	No Change
ATP6V1C1	5.691	4.719	4.42986	-0.29	-1.22	0.367894	0.842846	No Change
ATP6V1C2	3.226	-0.878653	-1.12166	-0.24	-1.18	0.386497	0.856308	No Change
ATP6V1D	1.797	6.84557	6.75992	-0.09	-1.06	0.732024	0.968565	No Change
ATP6V1E1	1.396	4.10049	3.86225	-0.24	-1.18	0.449404	0.890943	No Change
ATP6V1E2	1.977	4.41746	4.4336	0.02	1.01	0.947159	0.993985	No Change
ATP6V1F	0.814	6.09516	6.18952	0.09	1.06	0.882012	0.993516	No Change
ATP6V1G1	1.608	5.68701	4.9627	-0.72	-1.65	0.0400011	0.277583	No Change
ATP6V1G2	1.6	-0.947697	-1.06676	-0.12	-1.09	0.69992	0.967747	No Change
ATP6V1H	2.671	3.15866	3.0098	-0.15	-1.11	0.606171	0.947446	No Change
ATP7A	13.758	1.8973	1.56803	-0.33	-1.26	0.304264	0.792717	No Change
ATP7B	8.257	-0.209445	0.200706	0.41	1.33	0.256127	0.739695	No Change
ATP8A1	8.304	-1.03397	-0.0339694	1	2	0.0031668	0.0479841	Treatment 1 Up
ATP8A2	5.793	-2.79364	-1.74665	1.05	2.07	1.38777e-05	0.000526936	Treatment 1 Up
ATP8B1	5.909	-1.34019	-0.427324	0.91	1.88	0.00572319	0.0739021	No Change
ATP8B2	6.55	3.58494	4.07287	0.49	1.4	0.217436	0.695379	No Change
ATP8B3	6.896	0.867609	0.831513	-0.04	-1.03	0.826556	0.985341	No Change
ATP8B4	8.757	1.37693	-0.368002	-1.74	-3.34	4.73827e-07	2.83004e-05	Treatment 1 Down
ATP9A	7.573	2.46748	2.66719	0.2	1.15	0.658374	0.957183	No Change
ATP9B	10.283	1.36379	1.25749	-0.11	-1.08	0.687492	0.964275	No Change
ATPAF1	2.141	4.33719	4.71064	0.37	1.29	0.361694	0.838745	No Change
ATPAF2	3.63	1.78785	1.93132	0.14	1.1	0.776411	0.975098	No Change
ATPIF1	1.923	3.7626	4.37026	0.61	1.53	0.117686	0.520132	No Change
ATR	11.73	3.16119	3.20596	0.04	1.03	0.994009	0.998739	No Change
ATRAID	1.391	5.3752	5.46139	0.09	1.06	0.901497	0.993985	No Change
ATRIP	5.102	0.677959	1.07491	0.4	1.32	0.306105	0.794776	No Change
ATRN	8.701	3.74472	3.86207	0.12	1.09	0.820027	0.982881	No Change
ATRNL1	9.073	-1.78673	-1.06172	0.73	1.66	0.0148692	0.145373	No Change
ATRX	11.271	4.81566	4.72656	-0.09	-1.06	0.726925	0.968565	No Change
ATXN1	12.509	1.65972	1.11054	-0.55	-1.46	0.101125	0.48033	No Change
ATXN10	3.325	4.64079	4.92835	0.29	1.22	0.495871	0.913828	No Change
ATXN1L	7.883	3.25957	3.47481	0.22	1.16	0.626442	0.948761	No Change
ATXN2	9.255	3.95803	3.6069	-0.35	-1.27	0.282555	0.770324	No Change
ATXN2L	4.411	5.69931	5.45671	-0.24	-1.18	0.44081	0.889035	No Change
ATXN3	7.272	2.38144	2.22754	-0.15	-1.11	0.595894	0.947446	No Change
ATXN7	8.238	2.87121	2.84666	-0.02	-1.01	0.858085	0.989143	No Change
ATXN7L1	7.988	0.549243	0.711789	0.16	1.12	0.714143	0.968565	No Change
ATXN7L2	3.201	2.037	2.42252	0.39	1.31	0.339105	0.822231	No Change
ATXN7L3	3.62	3.84749	4.07328	0.23	1.17	0.607731	0.947446	No Change
ATXN7L3B	3.681	4.47883	4.62642	0.15	1.11	0.758912	0.973192	No Change
AUH	1.992	3.04584	2.56737	-0.48	-1.39	0.153182	0.594188	No Change
AUNIP	2.058	3.27053	3.16738	-0.1	-1.07	0.719193	0.968565	No Change
AUP1	2.395	4.89812	4.97075	0.07	1.05	0.927127	0.993985	No Change
AURKA	2.536	5.14714	5.86791	0.72	1.65	0.0663875	0.379073	No Change
AURKAIP1	1.219	4.86888	5.1218	0.25	1.19	0.559423	0.937582	No Change
AURKB	1.347	5.32386	5.76677	0.44	1.36	0.269261	0.754242	No Change
AURKC	1.294	-2.80764	-2.43916	0.37	1.29	0.290956	0.778102	No Change
AUTS2	6.673	0.207771	0.851063	0.64	1.56	0.0818297	0.430527	No Change
AVEN	1.525	1.59035	1.59083	0	1	0.942937	0.993985	No Change
AVIL	3.542	0.121469	-0.66277	-0.78	-1.72	0.0176463	0.163659	No Change
AVL9	3.032	4.57581	4.25275	-0.32	-1.25	0.321667	0.808413	No Change
AVPI1	1.389	3.47193	4.08656	0.61	1.53	0.120032	0.524086	No Change
AVPR1A	7.829	-3.18442	-3.12166	0.06	1.04	0.600928	0.947446	No Change
AXDND1	5.821	-3.12166	-3.05889	0.06	1.04	0.334686	0.818891	No Change
AXIN1	3.649	2.3433	2.25719	-0.09	-1.06	0.724899	0.968565	No Change
AXIN2	4.922	-0.161866	1.51158	1.67	3.18	3.8042e-06	0.000173086	Treatment 1 Up
AXL	4.874	4.72359	3.12609	-1.6	-3.03	1.19265e-05	0.000459841	Treatment 1 Down
AZGP1	1.261	-2.43493	-2.78673	-0.35	-1.27	0.275632	0.761396	No Change
AZI2	4.069	3.83807	3.5293	-0.31	-1.24	0.340304	0.822953	No Change
AZIN1	4.335	5.41813	5.25629	-0.16	-1.12	0.589022	0.946921	No Change
AZIN2	6.45	-1.8365	-1.32238	0.51	1.42	0.0920389	0.453431	No Change
AZU1	0.907	-1.22899	-0.762043	0.47	1.39	0.315547	0.8023	No Change
B2M	1.611	5.90138	6.32784	0.43	1.35	0.287151	0.777399	No Change
B3GALNT1	3.633	1.35896	1.79593	0.44	1.36	0.26344	0.747451	No Change
B3GALNT2	5.598	1.98877	1.96705	-0.02	-1.01	0.863085	0.989654	No Change
B3GALT2	3.546	-3.32193	-3.18442	0.14	1.1	0.108316	0.495172	No Change
B3GALT4	1.685	-1.55639	-1.2426	0.31	1.24	0.421883	0.879007	No Change
B3GALT5	3.715	-3.32193	-3.19041	0.13	1.09	0.0507133	0.319634	No Change
B3GALT6	2.791	3.25046	3.32547	0.08	1.06	0.921504	0.993985	No Change
B3GAT1	3.822	-1.94448	-0.838574	1.11	2.16	0.000469585	0.0103668	Treatment 1 Up
B3GAT2	2.002	-0.4255	0.761229	1.19	2.28	0.00195513	0.0325361	Treatment 1 Up
B3GAT3	2.047	2.00716	2.03148	0.02	1.01	0.971116	0.99498	No Change
B3GLCT	4.583	2.02955	2.33843	0.31	1.24	0.453097	0.892899	No Change
B3GNT2	2.747	2.49325	2.60982	0.12	1.09	0.837854	0.98706	No Change
B3GNT3	2.736	-0.944484	-1.57921	-0.63	-1.55	0.0416926	0.28415	No Change
B3GNT4	1.501	0.214125	0.767006	0.55	1.46	0.150936	0.589565	No Change
B3GNT5	4.757	1.63133	-0.42472	-2.06	-4.17	7.43978e-09	7.18814e-07	Treatment 1 Down
B3GNT7	3.623	-2.69645	-2.52945	0.17	1.13	0.364985	0.840073	No Change
B3GNT8	1.871	-3.00116	-2.91414	0.09	1.06	0.621348	0.94858	No Change
B3GNT9	2.703	0.187645	0.193019	0.01	1.01	0.955289	0.993985	No Change
B3GNTL1	3.349	1.18815	1.16668	-0.02	-1.01	0.867765	0.990757	No Change
B4GALNT1	4.454	4.10215	4.7216	0.62	1.54	0.112768	0.505793	No Change
B4GALNT2	2.097	-2.64668	-2.15236	0.49	1.4	0.104395	0.488374	No Change
B4GALNT3	4.291	-0.159253	0.667198	0.83	1.78	0.0245183	0.203236	No Change
B4GALNT4	3.434	0.901676	1.77002	0.87	1.83	0.0206717	0.183036	No Change
B4GALT1	4.193	3.90941	3.32855	-0.58	-1.49	0.0908098	0.452889	No Change
B4GALT2	2.416	2.59692	3.5179	0.92	1.89	0.0163686	0.155228	No Change
B4GALT3	2.539	4.46818	4.60362	0.14	1.1	0.79777	0.975565	No Change
B4GALT4	6.173	1.48266	1.41513	-0.07	-1.05	0.772372	0.974432	No Change
B4GALT5	4.718	3.65629	4.43212	0.78	1.72	0.0449386	0.298108	No Change
B4GALT6	4.819	3.43751	4.36165	0.92	1.89	0.0160254	0.1533	No Change
B4GALT7	2.04	2.09907	2.22577	0.13	1.09	0.806235	0.9786	No Change
B4GAT1	2.068	1.61731	2.52627	0.91	1.88	0.016602	0.156717	No Change
B9D1	2.017	1.98358	2.35179	0.37	1.29	0.367221	0.84225	No Change
B9D2	1.027	0.00503184	0.293875	0.29	1.22	0.509067	0.919673	No Change
BAALC	3.109	-3.25318	-2.9477	0.31	1.24	0.0140523	0.140651	No Change
BAALC-AS1	1.971	-1.28802	-1.15522	0.13	1.09	0.783053	0.975098	No Change
BAAT	3.523	-3.05889	-3.18442	-0.13	-1.09	0.489929	0.910922	No Change
BABAM1	2.645	3.70788	4.18621	0.48	1.39	0.230232	0.709239	No Change
BACE1	6.01	0.309166	0.875132	0.57	1.48	0.132098	0.547973	No Change
BACE2	2.984	2.3756	3.13175	0.76	1.69	0.0496323	0.317697	No Change
BACH1	6.72	2.58964	2.34704	-0.24	-1.18	0.435271	0.885584	No Change
BACH2	9.599	-0.0290712	-1.17554	-1.15	-2.22	0.000298504	0.00724213	Treatment 1 Down
BAD	1.642	1.19726	2.00135	0.8	1.74	0.035825	0.261406	No Change
BAG1	3.865	1.40562	1.85	0.44	1.36	0.25727	0.740441	No Change
BAG2	2.266	2.77898	3.08481	0.31	1.24	0.458445	0.89717	No Change
BAG3	2.565	4.23796	3.20064	-1.04	-2.06	0.00317356	0.0480422	Treatment 1 Down
BAG4	4.459	3.08195	2.92908	-0.15	-1.11	0.598516	0.947446	No Change
BAG5	5.251	3.55306	3.55764	0	1	0.922764	0.993985	No Change
BAG6	3.937	5.61081	5.60942	0	1	0.909537	0.993985	No Change
BAHCC1	10.225	1.17934	1.73314	0.55	1.46	0.131484	0.547099	No Change
BAHD1	4.763	1.59981	2.09265	0.49	1.4	0.2073	0.680571	No Change
BAIAP2	6.077	0.810997	0.974151	0.16	1.12	0.721655	0.968565	No Change
BAIAP2-AS1	4.419	2.21936	2.7479	0.53	1.44	0.154554	0.597448	No Change
BAIAP2L1	3.656	5.06357	4.75585	-0.31	-1.24	0.346273	0.828361	No Change
BAIAP2L2	2.131	-1.94342	-2.06392	-0.12	-1.09	0.707785	0.967974	No Change
BAIAP3	5.182	-0.106033	-0.0639205	0.04	1.03	0.987875	0.99815	No Change
BAK1	2.323	1.30409	1.73335	0.43	1.35	0.282437	0.770324	No Change
BAMBI	1.721	-1.48289	0.371132	1.85	3.61	7.43145e-07	4.13768e-05	Treatment 1 Up
BANF1	1.149	4.39236	4.99139	0.6	1.52	0.129231	0.542175	No Change
BANK1	3.978	-0.349499	-0.416193	-0.07	-1.05	0.790721	0.975098	No Change
BANP	2.975	2.29114	2.45919	0.17	1.13	0.713236	0.968565	No Change
BAP1	3.753	3.64223	3.97694	0.33	1.26	0.414589	0.874568	No Change
BARD1	2.583	4.00585	4.45256	0.45	1.37	0.266593	0.75171	No Change
BARX1	1.722	1.65043	2.47496	0.82	1.77	0.0357847	0.261313	No Change
BARX2	1.763	-0.46811	-1.4607	-0.99	-1.99	0.0121143	0.126657	No Change
BASP1	1.96	7.63385	8.36551	0.73	1.66	0.060023	0.35425	No Change
BATF2	2.217	-1.39643	-1.4477	-0.05	-1.04	0.815919	0.982297	No Change
BATF3	0.978	1.12395	1.71785	0.59	1.51	0.141274	0.569838	No Change
BAX	1.249	4.85623	5.08693	0.23	1.17	0.600658	0.947446	No Change
BAZ1A	6.259	2.92555	2.88146	-0.04	-1.03	0.837045	0.98706	No Change
BAZ1B	6.095	5.16365	5.23239	0.07	1.05	0.933587	0.993985	No Change
BAZ2A	9.222	5.66163	5.6561	-0.01	-1.01	0.902421	0.993985	No Change
BAZ2B	11.522	2.6598	2.71895	0.06	1.04	0.948655	0.993985	No Change
BBC3	2.09	0.932306	0.280406	-0.65	-1.57	0.0682493	0.384355	No Change
BBIP1	2.454	2.90207	2.52453	-0.38	-1.3	0.255468	0.738503	No Change
BBOF1	3.648	0.826851	0.792169	-0.03	-1.02	0.848733	0.988564	No Change
BBS1	4.062	1.19211	1.38362	0.19	1.14	0.650207	0.955481	No Change
BBS10	3.581	3.5472	3.01803	-0.53	-1.44	0.123936	0.5324	No Change
BBS12	3.429	1.28152	1.59682	0.32	1.25	0.42043	0.878831	No Change
BBS2	6.319	3.60458	3.75924	0.15	1.11	0.744499	0.971678	No Change
BBS4	3.32	2.56012	2.68801	0.13	1.09	0.793337	0.975199	No Change
BBS5	3.145	2.17837	2.17441	0	1	0.90289	0.993985	No Change
BBS7	4.806	2.6566	2.48641	-0.17	-1.13	0.562025	0.938423	No Change
BBS9	5.604	1.81897	2.16771	0.35	1.27	0.384267	0.855962	No Change
BBX	9.387	5.10781	4.83965	-0.27	-1.21	0.402252	0.865696	No Change
BCAM	3.417	1.8173	2.97983	1.16	2.23	0.00168734	0.0291119	Treatment 1 Up
BCAN	4.036	-2.60012	-2.61621	-0.02	-1.01	0.786102	0.975098	No Change
BCAP29	6.089	4.07717	3.10147	-0.98	-1.97	0.00585017	0.0749525	No Change
BCAP31	2.387	5.72144	5.93878	0.22	1.16	0.6292	0.949766	No Change
BCAR1	5.895	2.78404	2.1073	-0.68	-1.6	0.04878	0.313586	No Change
BCAR3	4.537	1.99113	1.43062	-0.56	-1.47	0.0962028	0.465429	No Change
BCAS1	4.264	-2.47616	-2.88996	-0.41	-1.33	0.0495282	0.317441	No Change
BCAS2	1.294	6.55866	6.32121	-0.24	-1.18	0.44948	0.890943	No Change
BCAS3	5.229	2.48866	2.51188	0.02	1.01	0.998518	0.999358	No Change
BCAS4	1.725	2.94068	2.93013	-0.01	-1.01	0.8705	0.991514	No Change
BCAT1	10.214	3.78014	2.69755	-1.08	-2.11	0.00334787	0.0500326	No Change
BCAT2	4.29	1.87984	2.57942	0.7	1.62	0.069367	0.387535	No Change
BCCIP	4.068	3.98868	4.2684	0.28	1.21	0.505384	0.918064	No Change
BCDIN3D	3.247	1.48484	1.29928	-0.19	-1.14	0.537938	0.926746	No Change
BCDIN3D-AS1	3.085	-0.169581	0.00860465	0.18	1.13	0.649359	0.955052	No Change
BCHE	2.443	0.58477	1.87893	1.29	2.45	0.000426088	0.00956079	Treatment 1 Up
BCKDHA	2.506	3.14393	2.95131	-0.19	-1.14	0.52835	0.922564	No Change
BCKDHB	3.702	2.61351	2.92169	0.31	1.24	0.441144	0.889103	No Change
BCKDK	2.21	3.33439	3.4538	0.12	1.09	0.836237	0.98706	No Change
BCL10	3.101	3.72364	3.20555	-0.52	-1.43	0.127083	0.538872	No Change
BCL11A	7.753	1.65325	3.11512	1.46	2.75	9.57402e-05	0.002754	Treatment 1 Up
BCL11B	7.811	0.19786	-0.512515	-0.71	-1.64	0.0232422	0.197085	No Change
BCL2	6.883	0.286445	0.0202709	-0.27	-1.21	0.417214	0.876599	No Change
BCL2A1	0.94	-2.32918	-3.19041	-0.86	-1.82	0.0148365	0.145373	No Change
BCL2L1	2.712	3.00179	3.14854	0.15	1.11	0.766142	0.973217	No Change
BCL2L10	0.885	-0.987415	-1.1726	-0.19	-1.14	0.632574	0.950431	No Change
BCL2L11	6.2	1.05418	1.7599	0.71	1.64	0.0609709	0.357788	No Change
BCL2L12	1.897	3.0856	3.26547	0.18	1.13	0.701325	0.967747	No Change
BCL2L13	6.11	2.39127	2.08173	-0.31	-1.24	0.335002	0.819135	No Change
BCL2L15	5.602	-2.79364	-3.05889	-0.27	-1.21	0.0860199	0.44215	No Change
BCL2L2	3.708	2.1963	2.24008	0.04	1.03	0.989288	0.99815	No Change
BCL2L2-PABPN1	2.121	-2.47171	-2.2499	0.22	1.16	0.570328	0.941097	No Change
BCL3	1.855	4.32368	3.80854	-0.52	-1.43	0.129017	0.541969	No Change
BCL6	3.964	1.19772	1.09977	-0.1	-1.07	0.740995	0.971181	No Change
BCL6B	3.56	3.01542	2.092	-0.92	-1.89	0.0092491	0.10437	No Change
BCL7A	3.708	1.5957	2.14246	0.55	1.46	0.159157	0.604191	No Change
BCL7B	2.677	2.99457	3.06003	0.07	1.05	0.943178	0.993985	No Change
BCL7C	1.051	4.23023	4.66666	0.44	1.36	0.280582	0.767071	No Change
BCL9	6.266	4.02126	4.48209	0.46	1.38	0.242802	0.724436	No Change
BCL9L	7.73	4.86711	4.27753	-0.59	-1.51	0.0856847	0.441579	No Change
BCLAF1	7.97	4.19166	4.4299	0.24	1.18	0.582275	0.945019	No Change
BCO1	2.669	-3.32193	-2.89793	0.42	1.34	0.00182282	0.0310579	No Change
BCO2	4.73	-1.86465	-1.91825	-0.05	-1.04	0.820255	0.982905	No Change
BCOR	7.204	3.18937	2.98139	-0.21	-1.16	0.488993	0.910109	No Change
BCORL1	7.336	2.74769	2.99419	0.25	1.19	0.537659	0.92656	No Change
BCR	9.415	0.66877	1.4966	0.83	1.78	0.0257561	0.208294	No Change
BCS1L	2.124	2.96194	3.35928	0.4	1.32	0.328745	0.815505	No Change
BCYRN1	0.177	2.93445	2.85928	-0.08	-1.06	0.838349	0.987061	No Change
BDH1	3.68	-0.358573	0.647832	1.01	2.01	0.0056533	0.0731761	No Change
BDH2	2.91	0.739615	1.2395	0.5	1.41	0.181287	0.645419	No Change
BDNF	7.718	-1.45742	-1.53913	-0.08	-1.06	0.630318	0.95023	No Change
BDNF-AS	3.328	-1.97393	-2.29711	-0.32	-1.25	0.231724	0.71115	No Change
BDP1	11.614	3.8273	3.71425	-0.11	-1.08	0.671843	0.960615	No Change
BEAN1	3.513	-1.9607	-1.39593	0.56	1.47	0.0801274	0.425016	No Change
BECN1	2.802	4.84069	4.57613	-0.26	-1.2	0.40821	0.8711	No Change
BEGAIN	2.917	0.542168	-0.265995	-0.81	-1.75	0.0155945	0.149964	No Change
BEND3	6.655	1.33338	1.46716	0.13	1.09	0.786314	0.975098	No Change
BEND4	8.94	-1.45525	-0.807644	0.65	1.57	0.0285152	0.222288	No Change
BEND5	1.404	-3.13267	-2.85137	0.28	1.21	0.313169	0.800609	No Change
BEND6	5.733	-0.396428	-0.850905	-0.45	-1.37	0.143508	0.574244	No Change
BEND7	9.175	-0.29646	0.21872	0.52	1.43	0.151417	0.590603	No Change
BEST1	4.502	-0.464256	-1.01871	-0.55	-1.46	0.0798487	0.424147	No Change
BEST3	5.33	-1.81297	-2.85137	-1.04	-2.06	9.86349e-06	0.000395141	Treatment 1 Down
BEST4	2.087	-2.39793	-2.75318	-0.36	-1.28	0.332403	0.817299	No Change
BET1	6.258	3.34265	2.74612	-0.6	-1.52	0.0811115	0.428103	No Change
BET1L	2.953	2.85176	2.79768	-0.05	-1.04	0.801399	0.977279	No Change
BEX1	0.859	0.59071	-1.00116	-1.59	-3.01	6.54586e-05	0.00200038	Treatment 1 Down
BEX2	1.173	4.90392	3.09426	-1.81	-3.51	1.07452e-06	5.63867e-05	Treatment 1 Down
BEX3	1.243	6.69471	7.42417	0.73	1.66	0.0594236	0.352359	No Change
BEX4	1.279	1.49275	-0.236966	-1.73	-3.32	5.00728e-06	0.000221684	Treatment 1 Down
BEX5	1.013	0.437811	-0.105448	-0.54	-1.45	0.154949	0.598412	No Change
BFAR	3.035	3.9514	3.76471	-0.19	-1.14	0.536965	0.926337	No Change
BFSP1	2.995	-0.341348	-0.689848	-0.35	-1.27	0.249245	0.733976	No Change
BGLAP	0.541	-1.73536	-1.72268	0.01	1.01	0.885083	0.993517	No Change
BGN	2.436	4.36434	3.97232	-0.39	-1.31	0.239498	0.720732	No Change
BHLHA15	0.703	-3.13267	-2.43916	0.69	1.61	0.0244992	0.203236	No Change
BHLHB9	4.276	1.34473	1.96151	0.62	1.54	0.0929942	0.455949	No Change
BHLHE40	3.299	5.21217	3.36438	-1.85	-3.61	6.97169e-07	3.92157e-05	Treatment 1 Down
BHLHE40-AS1	2.713	-0.889216	-2.15522	-1.27	-2.41	0.000100903	0.0028624	Treatment 1 Down
BHLHE41	3.775	3.78441	3.3268	-0.46	-1.38	0.177237	0.637338	No Change
BHMG1	1.161	-2.41414	-2.9477	-0.53	-1.44	0.081574	0.429991	No Change
BICC1	3.426	0.400662	1.16668	0.77	1.71	0.0473049	0.309432	No Change
BICD1	3.923	3.79826	3.13976	-0.66	-1.58	0.0559827	0.339055	No Change
BICD2	6.409	2.65854	2.96512	0.31	1.24	0.460015	0.898261	No Change
BICDL1	3.478	1.86683	1.95777	0.09	1.06	0.886795	0.993517	No Change
BICDL2	4.234	-2.51516	-2.32193	0.19	1.14	0.507981	0.919157	No Change
BICRA	6.083	1.16595	1.21951	0.05	1.04	0.974682	0.99557	No Change
BICRAL	7.148	3.25876	3.16402	-0.09	-1.06	0.717226	0.968565	No Change
BID	2.746	-0.0529695	1.02104	1.07	2.1	0.00350814	0.051632	No Change
BIK	0.948	-0.944484	-0.124482	0.82	1.77	0.0500935	0.319397	No Change
BIN1	2.927	2.54091	2.05289	-0.49	-1.4	0.158089	0.603871	No Change
BIN2	2.924	-2.21798	-2.39593	-0.18	-1.13	0.493274	0.911807	No Change
BIN3	1.838	2.55817	2.75121	0.19	1.14	0.669945	0.959795	No Change
BIRC2	4.256	4.60523	5.05795	0.45	1.37	0.258756	0.740441	No Change
BIRC3	6.903	3.7486	3.96005	0.21	1.16	0.472027	0.906913	No Change
BIRC5	3.087	4.72917	5.42014	0.69	1.61	0.0772557	0.415496	No Change
BIRC6	15.628	3.43287	3.40333	-0.03	-1.02	0.823247	0.984336	No Change
BIRC7	1.44	-3.02945	-3.13267	-0.1	-1.07	0.608922	0.947446	No Change
BIVM	5.189	0.0735882	0.440715	0.37	1.29	0.331432	0.817299	No Change
BLCAP	2.535	3.55642	3.79195	0.24	1.18	0.590588	0.947446	No Change
BLM	4.781	3.17057	3.65228	0.48	1.39	0.225953	0.70543	No Change
BLMH	2.525	2.86529	4.59501	1.73	3.32	6.77347e-06	0.000292006	Treatment 1 Up
BLNK	1.811	-3.25318	-3.12166	0.13	1.09	0.35353	0.833743	No Change
BLOC1S1	1.655	2.91284	3.21256	0.3	1.23	0.476974	0.906913	No Change
BLOC1S1-RDH5	1.918	0.141546	0.103572	-0.04	-1.03	0.826548	0.985341	No Change
BLOC1S2	2.914	3.10426	3.02298	-0.08	-1.06	0.738937	0.970563	No Change
BLOC1S3	2.598	0.644209	0.753352	0.11	1.08	0.844083	0.988336	No Change
BLOC1S4	1.545	2.19848	1.81142	-0.39	-1.31	0.245688	0.728702	No Change
BLOC1S5	2.973	2.49684	2.56061	0.06	1.04	0.948937	0.993985	No Change
BLOC1S6	4.314	3.75273	3.66364	-0.09	-1.06	0.723427	0.968565	No Change
BLVRA	1.166	2.19575	3.06762	0.87	1.83	0.0252704	0.205237	No Change
BLVRB	0.851	3.62522	3.72774	0.1	1.07	0.850342	0.988564	No Change
BLZF1	3.804	2.45022	2.00675	-0.44	-1.36	0.184574	0.651366	No Change
BMF	4.772	0.0850907	1.9462	1.86	3.63	3.53757e-07	2.2093e-05	Treatment 1 Up
BMI1	3.42	3.75756	3.86042	0.1	1.07	0.852184	0.988564	No Change
BMP1	5.315	0.522582	0.891372	0.37	1.29	0.346152	0.828194	No Change
BMP2	3.147	-1.66169	-1.17923	0.48	1.39	0.0777645	0.417685	No Change
BMP2K	4.668	3.0203	2.94504	-0.08	-1.06	0.762219	0.973192	No Change
BMP3	5.731	-3.12166	-1.8365	1.29	2.45	7.09639e-10	8.38549e-08	Treatment 1 Up
BMP4	2.123	-0.994252	-0.55049	0.44	1.36	0.261919	0.745583	No Change
BMP5	2.163	4.92639	5.55443	0.63	1.55	0.0998895	0.477177	No Change
BMP6	3.098	0.696983	-1.95308	-2.65	-6.28	7.01221e-14	1.85767e-11	Treatment 1 Down
BMP7	4.228	1.52977	2.27891	0.75	1.68	0.0519065	0.324046	No Change
BMP8A	5.619	-3.00116	-3.00116	0	1	0.846882	0.988564	No Change
BMP8B	4.086	1.33777	1.62612	0.29	1.22	0.483392	0.907741	No Change
BMPER	5.015	-2.01871	-2.60012	-0.58	-1.49	0.00554602	0.0721818	No Change
BMPR1A	3.603	2.86489	3.14128	0.28	1.21	0.515049	0.922368	No Change
BMPR1B	5.981	0.554179	0.440715	-0.11	-1.08	0.672816	0.960615	No Change
BMPR2	12.147	3.5668	3.77475	0.21	1.16	0.650511	0.955576	No Change
BMS1	8.025	3.65189	3.71501	0.06	1.04	0.944283	0.993985	No Change
BMS1P20	4.444	0.978196	1.06309	0.08	1.06	0.901777	0.993985	No Change
BMS1P4	2.408	-2.43493	-2.32373	0.11	1.08	0.743625	0.971664	No Change
BMS1P6	9.748	-2.94342	-3.12166	-0.18	-1.13	0.066281	0.37899	No Change
BMT2	4.014	1.99062	2.47304	0.48	1.39	0.214185	0.692433	No Change
BNC1	4.786	-2.55639	-2.9477	-0.39	-1.31	0.0423236	0.286999	No Change
BNC2	15.555	1.06349	1.22572	0.16	1.12	0.714925	0.968565	No Change
BNIP1	1.387	2.74841	2.71038	-0.04	-1.03	0.828102	0.985681	No Change
BNIP2	2.701	5.27016	5.03562	-0.23	-1.17	0.453046	0.892899	No Change
BNIP3	2.479	3.38569	3.70874	0.32	1.25	0.460084	0.898261	No Change
BNIP3L	3.721	5.46265	5.21919	-0.24	-1.18	0.444984	0.889948	No Change
BNIPL	2.555	-2.02945	-1.34112	0.69	1.61	0.0390413	0.275453	No Change
BOC	8.84	-2.9477	-2.25318	0.69	1.61	0.000656045	0.0135032	Treatment 1 Up
BOD1	1.93	4.95293	4.85798	-0.09	-1.06	0.712604	0.968565	No Change
BOD1L1	13.456	3.37299	3.12604	-0.25	-1.19	0.428918	0.882608	No Change
BOK	2.642	3.03562	3.13007	0.09	1.06	0.879887	0.992592	No Change
BOK-AS1	0.824	-2.59748	-2.39793	0.2	1.15	0.667268	0.958953	No Change
BOLA1	0.855	2.72399	2.9021	0.18	1.13	0.695564	0.966719	No Change
BOLA3	0.55	5.23657	5.19667	-0.04	-1.03	0.838573	0.987061	No Change
BOLA3-AS1	4.188	-0.350671	-0.53776	-0.19	-1.14	0.50364	0.917469	No Change
BOP1	2.357	4.45804	4.84972	0.39	1.31	0.326368	0.813335	No Change
BORA	3.014	2.82899	3.15728	0.33	1.26	0.426783	0.881463	No Change
BORCS5	2.081	3.64336	3.32621	-0.32	-1.25	0.328664	0.815505	No Change
BORCS6	1.913	1.70444	2.17241	0.47	1.39	0.231705	0.71115	No Change
BORCS7	2.43	1.9421	1.80082	-0.14	-1.1	0.611794	0.947446	No Change
BORCS8	2.329	0.695994	0.877102	0.18	1.13	0.688905	0.964735	No Change
BORCS8-MEF2B	2.229	-3.18442	-3.07921	0.11	1.08	0.475994	0.906913	No Change
BPGM	2.101	3.1818	3.51792	0.34	1.27	0.415499	0.875401	No Change
BPHL	1.906	2.97626	3.24515	0.27	1.21	0.524869	0.922564	No Change
BPNT1	2.452	2.32377	2.27533	-0.05	-1.04	0.812387	0.98113	No Change
BPTF	11.88	4.33703	4.48429	0.15	1.11	0.772251	0.974432	No Change
BRAF	2.928	4.84146	4.58286	-0.26	-1.2	0.415175	0.875109	No Change
BRAP	4.137	3.56983	3.60042	0.03	1.02	0.981454	0.997553	No Change
BRAT1	5.35	1.92019	2.43103	0.51	1.42	0.193861	0.666143	No Change
BRCA1	8.193	4.59006	4.53612	-0.05	-1.04	0.791294	0.975098	No Change
BRCA2	11.359	2.68969	2.91381	0.22	1.16	0.630363	0.95023	No Change
BRCC3	2.92	4.35208	4.51789	0.17	1.13	0.731052	0.968565	No Change
BRD1	5.353	2.41245	2.59266	0.18	1.13	0.689388	0.964808	No Change
BRD2	5.646	5.64947	5.72955	0.08	1.06	0.909272	0.993985	No Change
BRD3	6.096	3.1448	3.42158	0.28	1.21	0.505564	0.918064	No Change
BRD4	8.531	4.44099	4.16774	-0.27	-1.21	0.386668	0.856308	No Change
BRD7	2.295	4.25303	4.4817	0.23	1.17	0.603543	0.947446	No Change
BRD8	5.067	4.52812	4.97686	0.45	1.37	0.263322	0.747284	No Change
BRD9	4.475	1.56491	1.63449	0.07	1.05	0.934506	0.993985	No Change
BRE	2.097	4.58554	4.22689	-0.36	-1.28	0.276871	0.762892	No Change
BREA2	1	-0.0826039	-0.436514	-0.35	-1.27	0.335904	0.819189	No Change
BRF1	6.664	1.51095	1.87757	0.37	1.29	0.356322	0.834789	No Change
BRF2	1.996	1.72572	2.06177	0.34	1.27	0.417314	0.876599	No Change
BRI3	1.112	4.58723	4.36053	-0.23	-1.17	0.468361	0.904668	No Change
BRI3BP	1.269	6.15936	6.26897	0.11	1.08	0.847593	0.988564	No Change
BRICD5	1.122	0.212192	0.353762	0.14	1.1	0.762546	0.973192	No Change
BRINP3	2.908	3.0803	3.69552	0.62	1.54	0.103755	0.486478	No Change
BRIP1	9.21	2.04207	2.60221	0.56	1.47	0.148932	0.584796	No Change
BRIX1	3.727	5.62318	5.43194	-0.19	-1.14	0.536436	0.926118	No Change
BRK1	1.173	5.45512	5.60433	0.15	1.11	0.764731	0.973192	No Change
BRMS1	1.971	3.29934	3.5752	0.28	1.21	0.5142	0.922368	No Change
BRMS1L	2.686	2.60636	3.15275	0.55	1.46	0.16407	0.613402	No Change
BROX	2.023	4.95275	4.66969	-0.28	-1.21	0.378911	0.852541	No Change
BRPF1	4.714	2.68808	2.70015	0.01	1.01	0.940653	0.993985	No Change
BRPF3	6.025	3.31372	3.78293	0.47	1.39	0.238976	0.720323	No Change
BRSK1	3.587	0.749942	0.430779	-0.32	-1.25	0.335605	0.819189	No Change
BRSK2	6.472	-1.26892	-0.777772	0.49	1.4	0.139957	0.566902	No Change
BRWD1	19.84	2.24449	2.17088	-0.07	-1.05	0.741817	0.971329	No Change
BRWD1-AS1	0.688	-3.13267	-2.79364	0.34	1.27	0.35353	0.833743	No Change
BRWD3	13.283	2.9909	2.70815	-0.28	-1.21	0.374891	0.84892	No Change
BSCL2	2.585	-1.4954	-1.05889	0.44	1.36	0.240725	0.722175	No Change
BSDC1	4.799	3.69299	3.60574	-0.09	-1.06	0.738199	0.970148	No Change
BSG	3.031	7.59276	7.3325	-0.26	-1.2	0.410431	0.872664	No Change
BSN	15.947	-0.525849	-0.850905	-0.33	-1.26	0.258308	0.740441	No Change
BSN-AS2	2.6	-2.37041	-2.51989	-0.15	-1.11	0.494967	0.912999	No Change
BSND	1.366	-3.13267	-2.89793	0.23	1.17	0.481899	0.907384	No Change
BSPRY	2.342	-0.352785	-0.702917	-0.35	-1.27	0.315502	0.8023	No Change
BST1	1.471	-2.08568	-2.32373	-0.24	-1.18	0.212726	0.689973	No Change
BST2	0.934	-2.84019	-3.05889	-0.22	-1.16	0.613674	0.947446	No Change
BTAF1	7.228	3.74846	3.71906	-0.03	-1.02	0.851015	0.988564	No Change
BTBD1	3.282	5.05454	5.01223	-0.04	-1.03	0.824124	0.984969	No Change
BTBD10	3.223	3.11425	2.91109	-0.2	-1.15	0.50658	0.918834	No Change
BTBD16	1.835	-3.19041	-3.00116	0.19	1.14	0.477365	0.906913	No Change
BTBD19	1.628	-1.89194	-1.45363	0.44	1.36	0.297368	0.784748	No Change
BTBD2	4.21	4.31333	4.82014	0.51	1.42	0.206062	0.678824	No Change
BTBD3	5.339	3.82326	3.81949	0	1	0.904875	0.993985	No Change
BTBD6	1.982	3.06756	3.56657	0.5	1.41	0.209992	0.68438	No Change
BTBD7	11.191	2.39631	2.56406	0.17	1.13	0.721258	0.968565	No Change
BTBD8	1.78	-0.089349	-0.566764	-0.48	-1.39	0.191337	0.662182	No Change
BTBD9	9.436	1.06309	0.966031	-0.1	-1.07	0.705685	0.967747	No Change
BTC	1.317	1.09926	0.403265	-0.7	-1.62	0.0608466	0.357327	No Change
BTD	2.703	1.17314	1.69189	0.52	1.43	0.185251	0.651972	No Change
BTF3	1.692	7.46513	7.45552	-0.01	-1.01	0.890517	0.993627	No Change
BTF3L4	4.637	3.98886	3.67284	-0.32	-1.25	0.329705	0.816297	No Change
BTG1	4.678	3.61406	2.50266	-1.11	-2.16	0.00190655	0.0320524	Treatment 1 Down
BTG2	2.709	1.3154	2.13174	0.82	1.77	0.03168	0.240344	No Change
BTG3	1.588	5.1091	4.68244	-0.43	-1.35	0.208466	0.68249	No Change
BTG4	1.118	-1.86848	-2.21798	-0.35	-1.27	0.358755	0.836653	No Change
BTK	3.622	-3.32193	-3.25318	0.07	1.05	0.253748	0.736708	No Change
BTLA	3.21	-3.06392	-3.18442	-0.12	-1.09	0.297358	0.784748	No Change
BTN2A1	3.641	2.38664	2.16163	-0.23	-1.17	0.465535	0.902444	No Change
BTN2A2	5.835	0.427516	0.739822	0.31	1.24	0.431674	0.883648	No Change
BTN3A1	4.181	1.13149	1.86561	0.73	1.66	0.0478991	0.310307	No Change
BTN3A2	4.098	0.588799	1.27331	0.68	1.6	0.0684563	0.384793	No Change
BTN3A3	2.991	-1.74422	-0.04402	1.7	3.25	1.12891e-06	5.88644e-05	Treatment 1 Up
BTNL8	2.404	-3.19041	-3.13267	0.06	1.04	0.719714	0.968565	No Change
BTNL9	4.227	0.238735	0.382428	0.14	1.1	0.74051	0.971113	No Change
BTRC	6.149	2.63268	2.94056	0.31	1.24	0.454773	0.894334	No Change
BUB1	4.191	5.25206	5.85541	0.6	1.52	0.123002	0.530543	No Change
BUB1B	3.734	4.62376	5.2227	0.6	1.52	0.12713	0.538872	No Change
BUB3	3.748	5.47217	5.387	-0.09	-1.06	0.735006	0.969257	No Change
BUD13	2.48	2.96385	3.34511	0.38	1.3	0.349713	0.831251	No Change
BUD23	3.589	3.90732	3.99299	0.09	1.06	0.900393	0.993985	No Change
BUD31	1.322	5.39233	5.19872	-0.19	-1.14	0.529724	0.922564	No Change
BVES	5.777	0.0294007	0.33723	0.31	1.24	0.451834	0.891928	No Change
BVES-AS1	1.711	-2.13267	-1.36848	0.76	1.69	0.0233536	0.197927	No Change
BYSL	1.983	3.47455	3.46483	-0.01	-1.01	0.89108	0.993746	No Change
BZW1	3.655	5.39554	5.20362	-0.19	-1.14	0.529607	0.922564	No Change
BZW2	3.413	4.17312	4.03888	-0.13	-1.09	0.644346	0.954519	No Change
C10orf10	2.058	-1.305	-0.224451	1.08	2.11	0.00266412	0.0417939	Treatment 1 Up
C10orf107	1.245	-0.457424	0.487485	0.94	1.92	0.0167184	0.15754	No Change
C10orf111	1.712	-2.51046	-2.08959	0.42	1.34	0.258887	0.740547	No Change
C10orf25	3.21	-2.25154	-2.47616	-0.22	-1.16	0.326698	0.813649	No Change
C10orf35	1.072	2.04553	2.14387	0.1	1.07	0.872699	0.99236	No Change
C10orf55	2.508	-3.32193	-3.25318	0.07	1.05	0.253364	0.736708	No Change
C10orf67	2.938	-3.05889	-2.98289	0.08	1.06	0.525579	0.922564	No Change
C10orf76	4.264	2.34135	2.52475	0.18	1.13	0.692668	0.966452	No Change
C10orf82	2.308	-3.25318	-3.25318	0	1	0.962854	0.993985	No Change
C10orf88	3.081	2.15846	1.92135	-0.24	-1.18	0.443837	0.889353	No Change
C10orf91	0.735	-2.06015	-1.18145	0.88	1.84	0.0554121	0.336716	No Change
C10orf95	1.467	-2.69041	-2.56645	0.12	1.09	0.751082	0.972146	No Change
C11orf1	1.818	2.93522	2.4043	-0.53	-1.44	0.131635	0.547155	No Change
C11orf24	2.098	4.74559	4.82193	0.08	1.06	0.909851	0.993985	No Change
C11orf45	3.861	0.175814	1.03261	0.86	1.82	0.0205011	0.18182	No Change
C11orf49	2.518	2.27838	2.50286	0.22	1.16	0.586132	0.94585	No Change
C11orf54	4.01	2.85195	2.9371	0.09	1.06	0.889957	0.993627	No Change
C11orf57	5.592	2.7333	2.86301	0.13	1.09	0.794404	0.975341	No Change
C11orf58	3.975	4.63576	4.54207	-0.09	-1.06	0.719787	0.968565	No Change
C11orf63	3.854	0.95598	0.81855	-0.14	-1.1	0.636652	0.951935	No Change
C11orf65	3.302	-1.47449	-1.91619	-0.44	-1.36	0.112833	0.50588	No Change
C11orf68	1.556	3.17728	2.86539	-0.31	-1.24	0.337865	0.82069	No Change
C11orf70	2.492	0.315203	-0.197964	-0.51	-1.42	0.130919	0.545634	No Change
C11orf71	2.233	1.21412	1.23696	0.02	1.01	0.995018	0.998864	No Change
C11orf74	3.065	1.42617	1.66549	0.24	1.18	0.573397	0.942468	No Change
C11orf80	2.309	1.94541	2.12519	0.18	1.13	0.689934	0.964808	No Change
C11orf84	1.955	3.00934	3.59053	0.58	1.49	0.140255	0.56768	No Change
C11orf86	1.183	-2.22741	-3.19041	-0.96	-1.95	0.00156334	0.0276701	Treatment 1 Down
C11orf88	3.094	-3.18442	-3.18442	0	1	0.613674	0.947446	No Change
C11orf91	0.98	-3.19041	-3.19041	0	1	0.961627	0.993985	No Change
C11orf94	0.365	-2.38208	-1.31297	1.07	2.1	0.0577794	0.346234	No Change
C11orf95	5.577	1.17632	2.15344	0.98	1.97	0.00816375	0.0957099	No Change
C11orf96	1.327	0.726034	-2.85137	-3.58	-11.96	6.94858e-19	4.38963e-16	Treatment 1 Down
C12orf10	2.035	3.91369	4.05223	0.14	1.1	0.78824	0.975098	No Change
C12orf29	2.867	3.41678	3.58672	0.17	1.13	0.719535	0.968565	No Change
C12orf4	3.805	3.59325	3.57672	-0.02	-1.01	0.875	0.992481	No Change
C12orf43	2.266	3.21449	3.44291	0.23	1.17	0.608753	0.947446	No Change
C12orf45	0.618	4.32946	4.23495	-0.09	-1.06	0.720822	0.968565	No Change
C12orf49	2.77	4.12879	4.32488	0.2	1.15	0.666716	0.958953	No Change
C12orf50	4.418	-3.18442	-3.18442	0	1	0.788167	0.975098	No Change
C12orf54	1.078	-3.19041	-2.9477	0.24	1.18	0.354614	0.833743	No Change
C12orf56	2.155	0.929985	0.535916	-0.39	-1.31	0.22104	0.700074	No Change
C12orf57	1.34	5.88952	5.23274	-0.66	-1.58	0.0595529	0.352508	No Change
C12orf60	1.124	1.75147	1.67078	-0.08	-1.06	0.727396	0.968565	No Change
C12orf65	3.159	2.74507	2.87174	0.13	1.09	0.812575	0.98113	No Change
C12orf66	2.597	3.72342	3.10595	-0.62	-1.54	0.0744586	0.407261	No Change
C12orf73	1.989	1.93722	2.4461	0.51	1.42	0.201456	0.67627	No Change
C12orf75	1.36	3.15538	3.10258	-0.05	-1.04	0.820037	0.982881	No Change
C12orf76	2.577	0.695994	0.868346	0.17	1.13	0.692858	0.966471	No Change
C12orf80	1.288	-2.59748	-3.19041	-0.59	-1.51	0.0145459	0.143614	No Change
C14orf1	1.535	4.21391	4.35977	0.15	1.11	0.779022	0.975098	No Change
C14orf119	2.943	3.55264	3.42733	-0.13	-1.09	0.653717	0.956462	No Change
C14orf132	7.581	0.055983	0.826025	0.77	1.71	0.0345682	0.254818	No Change
C14orf159	4.138	-0.00739553	1.10582	1.11	2.16	0.00228914	0.0371533	Treatment 1 Up
C14orf166	1.043	6.40615	6.4371	0.03	1.02	0.98122	0.997553	No Change
C14orf178	0.643	-3.13267	-3.13267	0	1	0.961625	0.993985	No Change
C14orf2	2.337	3.86416	4.32688	0.46	1.38	0.24763	0.731615	No Change
C14orf28	3.76	-0.105031	-0.28727	-0.18	-1.13	0.540437	0.927649	No Change
C14orf37	3.687	-0.66949	0.901717	1.57	2.97	1.63142e-05	0.000602157	Treatment 1 Up
C14orf39	2.745	-3.19041	-3.12166	0.07	1.05	0.71962	0.968565	No Change
C14orf79	1.96	2.04458	1.78114	-0.26	-1.2	0.394963	0.861516	No Change
C14orf80	2.243	1.29873	1.84706	0.55	1.46	0.1616	0.608262	No Change
C14orf93	2.608	1.28091	1.04948	-0.23	-1.17	0.473111	0.906913	No Change
C15orf39	4.745	0.73364	1.3124	0.58	1.49	0.126741	0.537913	No Change
C15orf40	2.649	1.82736	1.89361	0.07	1.05	0.935599	0.993985	No Change
C15orf41	2.958	2.30587	2.47369	0.17	1.13	0.728416	0.968565	No Change
C15orf48	0.949	7.17908	5.98348	-1.2	-2.3	0.000977203	0.0189052	Treatment 1 Down
C15orf52	7.283	-1.07408	-1.88208	-0.81	-1.75	0.00522034	0.0688708	No Change
C15orf56	2.125	-2.88996	-3.02945	-0.14	-1.1	0.528601	0.922564	No Change
C15orf57	3.284	1.43561	1.95258	0.52	1.43	0.17216	0.626435	No Change
C15orf59	1.342	-1.10545	-0.960695	0.14	1.1	0.79782	0.975565	No Change
C15orf61	1.295	1.0294	1.34111	0.31	1.24	0.461883	0.899719	No Change
C15orf62	2.489	-1.26641	-1.1704	0.1	1.07	0.901075	0.993985	No Change
C15orf65	0.75	2.18109	1.50335	-0.68	-1.6	0.0601585	0.354795	No Change
C16orf45	2.335	3.54909	2.56269	-0.99	-1.99	0.00515837	0.0682725	No Change
C16orf46	2.221	0.834649	0.580073	-0.25	-1.19	0.423731	0.879969	No Change
C16orf52	5.186	2.15866	2.00086	-0.16	-1.12	0.585018	0.945663	No Change
C16orf58	3.298	3.43577	3.18308	-0.25	-1.19	0.422017	0.879007	No Change
C16orf59	3.243	1.09534	1.5967	0.5	1.41	0.199994	0.675853	No Change
C16orf62	4.605	3.53859	3.73555	0.2	1.15	0.665079	0.958953	No Change
C16orf70	5.091	2.17253	2.40734	0.23	1.17	0.589978	0.947446	No Change
C16orf71	2.696	-2.60545	-1.81297	0.79	1.73	0.00899904	0.102219	No Change
C16orf72	3.975	5.38226	4.92234	-0.46	-1.38	0.173002	0.628106	No Change
C16orf74	0.893	0.0206215	0.959727	0.94	1.92	0.021778	0.189161	No Change
C16orf86	1.789	-3.07921	-2.4477	0.63	1.55	0.0170999	0.160037	No Change
C16orf87	1.379	2.10082	2.75935	0.66	1.58	0.0942388	0.4594	No Change
C16orf91	1.476	1.20163	1.52808	0.33	1.26	0.431302	0.883648	No Change
C16orf95	1.154	0.520832	0.489537	-0.03	-1.02	0.855311	0.988564	No Change
C16orf96	3.41	-3.06392	-3.05889	0.01	1.01	0.866504	0.990075	No Change
C17orf105	0.821	-1.9255	-1.58764	0.34	1.27	0.46397	0.901219	No Change
C17orf107	3.171	1.20264	0.327126	-0.88	-1.84	0.010763	0.116535	No Change
C17orf47	2.125	-3.12166	-3.25318	-0.13	-1.09	0.289849	0.778018	No Change
C17orf50	1.028	-2.80764	-2.60012	0.21	1.16	0.623224	0.94858	No Change
C17orf51	8.646	2.17114	2.19856	0.03	1.02	0.982534	0.997681	No Change
C17orf53	2.715	2.60991	2.46832	-0.14	-1.1	0.620122	0.948551	No Change
C17orf58	1.561	3.02506	2.6014	-0.42	-1.34	0.208298	0.682482	No Change
C17orf62	5.919	2.05357	2.29911	0.25	1.19	0.552875	0.93405	No Change
C17orf64	0.954	-2.43916	-3.05889	-0.62	-1.54	0.0882447	0.445427	No Change
C17orf67	2.004	-0.556549	-0.370168	0.19	1.14	0.653413	0.956462	No Change
C17orf74	1.646	-3.06392	-3.06392	0	1	0.937501	0.993985	No Change
C17orf75	4.573	2.60757	2.73378	0.13	1.09	0.80249	0.977318	No Change
C17orf80	4.065	3.40022	3.7612	0.36	1.28	0.375237	0.849286	No Change
C17orf82	1.529	-2.79018	-3.07921	-0.29	-1.22	0.192068	0.663033	No Change
C17orf97	1.837	2.61303	2.9939	0.38	1.3	0.33849	0.821468	No Change
C18orf21	1.123	4.1955	4.21816	0.02	1.01	0.964556	0.994235	No Change
C18orf25	5.46	3.55201	3.33441	-0.22	-1.16	0.482232	0.907384	No Change
C18orf32	1.65	0.826736	0.698956	-0.13	-1.09	0.650548	0.955576	No Change
C18orf54	6.381	2.6355	2.25293	-0.38	-1.3	0.241697	0.722974	No Change
C18orf65	2.073	-0.736966	-1.36035	-0.62	-1.54	0.0521404	0.325135	No Change
C18orf8	2.206	3.20867	3.41319	0.2	1.15	0.64713	0.954932	No Change
C19orf12	5.055	1.96709	1.90943	-0.06	-1.04	0.787485	0.975098	No Change
C19orf18	0.909	-1.21798	-0.932561	0.29	1.22	0.484849	0.908015	No Change
C19orf24	0.974	4.11199	4.11944	0.01	1.01	0.930142	0.993985	No Change
C19orf25	2.435	2.76078	2.81369	0.05	1.04	0.964805	0.994348	No Change
C19orf33	0.516	3.05003	2.7308	-0.32	-1.25	0.341176	0.823606	No Change
C19orf38	1.082	-1.27144	-2.29018	-1.02	-2.03	0.00625005	0.0786644	No Change
C19orf43	0.907	6.29286	6.24891	-0.04	-1.03	0.822215	0.983819	No Change
C19orf44	4.712	0.600284	0.64971	0.05	1.04	0.982939	0.997681	No Change
C19orf47	2.354	1.60231	1.79952	0.2	1.15	0.65634	0.956594	No Change
C19orf48	1.984	4.26899	4.19417	-0.07	-1.05	0.754829	0.972517	No Change
C19orf53	0.906	4.9347	5.04302	0.11	1.08	0.848776	0.988564	No Change
C19orf54	2.971	1.89517	1.62073	-0.27	-1.21	0.390831	0.859298	No Change
C19orf57	2.504	0.0351947	-0.303017	-0.34	-1.27	0.303259	0.791392	No Change
C19orf60	2.386	1.07625	1.71149	0.64	1.56	0.103311	0.485523	No Change
C19orf66	3.42	1.87968	1.89467	0.01	1.01	0.94419	0.993985	No Change
C19orf70	0.896	2.83577	2.93388	0.1	1.07	0.875003	0.992481	No Change
C19orf71	0.667	-1.53125	-0.576002	0.96	1.95	0.0585848	0.349276	No Change
C19orf73	0.743	-0.42459	-1.21525	-0.79	-1.73	0.0536494	0.33019	No Change
C19orf81	0.76	-0.179227	0.0425763	0.22	1.16	0.694721	0.966719	No Change
C19orf84	1.316	-2.9477	-3.19041	-0.24	-1.18	0.289849	0.778018	No Change
C1D	1.278	2.38576	2.38144	0	1	0.907931	0.993985	No Change
C1GALT1	7.078	3.32109	2.74283	-0.58	-1.49	0.089904	0.45048	No Change
C1GALT1C1	1.901	3.78467	4.06278	0.28	1.21	0.515539	0.922564	No Change
C1QBP	1.157	7.32118	7.47856	0.16	1.12	0.732592	0.968565	No Change
C1QL1	1.498	1.50816	3.00885	1.5	2.83	9.44765e-05	0.002732	Treatment 1 Up
C1QL2	2.047	-3.06392	-3.19041	-0.13	-1.09	0.385272	0.856194	No Change
C1QL3	2.491	-3.25318	-3.32193	-0.07	-1.05	0.230007	0.709239	No Change
C1QL4	2.063	1.70267	2.23122	0.53	1.44	0.182263	0.646698	No Change
C1QTNF1	3.997	0.896428	0.732073	-0.16	-1.12	0.569944	0.941027	No Change
C1QTNF1-AS1	0.963	-1.85137	-2.43916	-0.59	-1.51	0.103416	0.485871	No Change
C1QTNF12	1.035	0.2893	-0.475882	-0.77	-1.71	0.052536	0.326249	No Change
C1QTNF2	2.394	-3.25318	-3.06392	0.19	1.14	0.206069	0.678824	No Change
C1QTNF3	4.355	-1.48289	-1.18592	0.3	1.23	0.419145	0.878831	No Change
C1QTNF4	1.412	-3.05889	-2.94342	0.12	1.09	0.478901	0.906913	No Change
C1QTNF6	6.85	0.218081	0.774465	0.56	1.47	0.125888	0.535954	No Change
C1QTNF8	3.401	-3.18442	-3.25318	-0.07	-1.05	0.288891	0.778018	No Change
C1R	2.962	0.241992	1.3427	1.1	2.14	0.00279087	0.0432861	Treatment 1 Up
C1RL	3.73	3.64537	2.56314	-1.08	-2.11	0.00265673	0.0417178	Treatment 1 Down
C1RL-AS1	5.764	0.703132	-0.333288	-1.04	-2.06	0.00186192	0.031529	Treatment 1 Down
C1S	3.469	1.26659	2.35735	1.09	2.13	0.00400356	0.0560924	No Change
C1orf106	4.397	-1.54771	-0.918251	0.63	1.55	0.0614311	0.359638	No Change
C1orf109	2.818	3.15299	3.30064	0.15	1.11	0.762025	0.973192	No Change
C1orf112	5.481	1.42816	1.95947	0.53	1.44	0.178814	0.640772	No Change
C1orf115	2.97	1.0729	1.5966	0.52	1.43	0.179063	0.640772	No Change
C1orf116	5.498	-3.25318	-3.18442	0.07	1.05	0.314541	0.801523	No Change
C1orf122	1.315	3.18506	3.18463	0	1	0.914545	0.993985	No Change
C1orf123	1.076	4.4353	4.37181	-0.06	-1.04	0.778054	0.975098	No Change
C1orf127	2.779	-2.91414	-3.13267	-0.22	-1.16	0.238005	0.71951	No Change
C1orf131	4.852	1.12071	1.36698	0.25	1.19	0.556057	0.936201	No Change
C1orf145	3.529	-1.02945	-0.788883	0.24	1.18	0.512936	0.922368	No Change
C1orf159	3.289	1.41602	1.69657	0.28	1.21	0.498172	0.914778	No Change
C1orf162	0.911	-0.286411	-1.01752	-0.73	-1.66	0.0672111	0.381195	No Change
C1orf174	3.079	3.17934	3.37033	0.19	1.14	0.673993	0.961404	No Change
C1orf189	0.701	-3.13267	-2.47616	0.66	1.58	0.119538	0.522701	No Change
C1orf198	4.393	-0.875733	-0.823734	0.05	1.04	0.953545	0.993985	No Change
C1orf204	2.495	0.622444	1.00408	0.38	1.3	0.295712	0.783752	No Change
C1orf21	10.302	-2.28673	-1.305	0.98	1.97	0.000149371	0.00396993	Treatment 1 Up
C1orf210	1.51	-2.94342	-2.70867	0.23	1.17	0.459617	0.898074	No Change
C1orf216	2.932	2.5777	3.00994	0.43	1.35	0.279566	0.766256	No Change
C1orf220	2.574	-2.47616	-2.33834	0.14	1.1	0.597392	0.947446	No Change
C1orf226	4.249	-2.12166	-1.72899	0.39	1.31	0.149967	0.587318	No Change
C1orf228	1.673	-0.42498	-0.436514	-0.01	-1.01	0.939375	0.993985	No Change
C1orf229	2.257	-3.25318	-3.32193	-0.07	-1.05	0.230007	0.709239	No Change
C1orf27	3.882	2.72389	2.67349	-0.05	-1.04	0.799971	0.976287	No Change
C1orf35	1.461	2.35953	2.46705	0.11	1.08	0.852719	0.988564	No Change
C1orf43	2.75	6.9171	6.76311	-0.15	-1.11	0.59766	0.947446	No Change
C1orf50	1.01	2.24091	2.32623	0.09	1.06	0.902308	0.993985	No Change
C1orf52	3.414	2.41869	2.4677	0.05	1.04	0.97525	0.995679	No Change
C1orf53	0.68	0.767031	1.42277	0.66	1.58	0.114953	0.511128	No Change
C1orf54	0.567	-1.93493	-1.43757	0.5	1.41	0.441169	0.889103	No Change
C1orf56	2.026	2.01056	1.97437	-0.04	-1.03	0.859857	0.989153	No Change
C1orf61	4.847	-0.368002	-0.184518	0.18	1.13	0.646126	0.954694	No Change
C1orf74	1.559	2.01559	2.18011	0.16	1.12	0.726256	0.968565	No Change
C2	4.257	-3.06392	-2.59748	0.47	1.39	0.00597921	0.0760507	No Change
C20orf144	0.568	-3.32193	-2.8365	0.49	1.4	0.108316	0.495172	No Change
C20orf166-AS1	3.238	-3.12166	-2.88996	0.23	1.17	0.121278	0.52712	No Change
C20orf194	7.574	1.48534	1.61954	0.13	1.09	0.762321	0.973192	No Change
C20orf196	1.152	-0.377922	0.275549	0.65	1.57	0.121809	0.527988	No Change
C20orf202	1.602	-3.01046	-2.60012	0.41	1.33	0.2441	0.726591	No Change
C20orf24	1.248	2.26551	2.67018	0.4	1.32	0.318756	0.805901	No Change
C20orf27	3.311	2.04089	3.15538	1.11	2.16	0.00341771	0.0508478	No Change
C20orf96	2.435	2.32625	2.60768	0.28	1.21	0.491667	0.911363	No Change
C21orf2	5.395	-0.703682	-0.209445	0.49	1.4	0.168172	0.620726	No Change
C21orf33	1.66	0.0747598	0.341197	0.27	1.21	0.532851	0.923069	No Change
C21orf58	4.678	0.56507	1.07349	0.51	1.42	0.18248	0.646698	No Change
C21orf59	2.958	4.03736	3.87615	-0.16	-1.12	0.584712	0.945663	No Change
C21orf62-AS1	1.198	-0.725437	-0.457016	0.27	1.21	0.522484	0.922564	No Change
C21orf91	5.428	2.12596	2.13413	0.01	1.01	0.934062	0.993985	No Change
C22orf15	0.953	-2.21331	-2.14245	0.07	1.05	0.902651	0.993985	No Change
C22orf23	2.003	-1.12064	-1.30676	-0.19	-1.14	0.518511	0.922564	No Change
C22orf24	1.244	-3.05889	-2.55639	0.5	1.41	0.0828268	0.433258	No Change
C22orf29	6.844	1.46466	1.9865	0.52	1.43	0.174542	0.632021	No Change
C22orf39	2.781	2.47348	3.02041	0.55	1.46	0.16272	0.61034	No Change
C22orf46	4.973	3.06415	2.68987	-0.37	-1.29	0.258153	0.740441	No Change
C2CD2	7.652	0.902295	1.30658	0.4	1.32	0.300265	0.787584	No Change
C2CD2L	3.33	0.713669	0.798873	0.09	1.06	0.891811	0.993844	No Change
C2CD3	8.675	3.16338	3.44859	0.29	1.22	0.500449	0.915451	No Change
C2CD4A	3.443	-3.18442	-3.13267	0.05	1.04	0.782317	0.975098	No Change
C2CD4C	3.122	0.925999	1.5469	0.62	1.54	0.105414	0.491197	No Change
C2CD4D	1.711	-3.18442	-3.25318	-0.07	-1.05	0.529684	0.922564	No Change
C2CD5	5.113	4.50937	4.64318	0.13	1.09	0.796087	0.975341	No Change
C2orf15	1.404	1.13377	1.77032	0.64	1.56	0.0875478	0.444367	No Change
C2orf42	2.514	2.29344	2.00934	-0.28	-1.21	0.373358	0.84783	No Change
C2orf48	0.725	0.821882	0.549479	-0.27	-1.21	0.396054	0.861615	No Change
C2orf49	0.883	5.66576	5.64241	-0.02	-1.01	0.863912	0.989654	No Change
C2orf50	2.934	-1.70867	-2.03186	-0.32	-1.25	0.220142	0.698441	No Change
C2orf66	2.253	-2.69041	-2.74018	-0.05	-1.04	0.74857	0.972046	No Change
C2orf68	5.896	2.34188	2.45164	0.11	1.08	0.842835	0.987913	No Change
C2orf69	3.726	3.4986	3.55283	0.05	1.04	0.949548	0.993985	No Change
C2orf70	2.433	-3.19041	-3.06392	0.13	1.09	0.481899	0.907384	No Change
C2orf72	3.615	-0.466731	0.305633	0.77	1.71	0.0340723	0.252589	No Change
C2orf73	1.916	-2.69041	-2.13267	0.56	1.47	0.0717262	0.396001	No Change
C2orf74	1.242	3.10829	2.78401	-0.32	-1.25	0.32559	0.812614	No Change
C2orf76	1.155	2.70375	2.86856	0.16	1.12	0.732049	0.968565	No Change
C2orf81	2.225	0.936749	1.10254	0.17	1.13	0.666396	0.958953	No Change
C2orf82	0.462	2.36943	2.08727	-0.28	-1.21	0.423391	0.879788	No Change
C2orf88	4.467	-0.251641	0.225718	0.48	1.39	0.194298	0.667226	No Change
C3	5.06	0.553677	0.219253	-0.33	-1.26	0.276836	0.762892	No Change
C3orf14	0.958	3.8433	3.96878	0.13	1.09	0.821424	0.983661	No Change
C3orf18	2.82	1.30892	1.67115	0.36	1.28	0.371811	0.846077	No Change
C3orf20	4.403	-2.61621	-2.88996	-0.27	-1.21	0.122134	0.528323	No Change
C3orf33	1.925	1.71588	1.73442	0.02	1.01	0.961131	0.993985	No Change
C3orf35	2.72	-2.15236	-2.42863	-0.28	-1.21	0.369046	0.843772	No Change
C3orf38	2.627	3.1032	3.26328	0.16	1.12	0.737834	0.970148	No Change
C3orf52	5.611	0.232334	0.33415	0.1	1.07	0.832213	0.986938	No Change
C3orf58	4.589	2.01062	2.09071	0.08	1.06	0.890389	0.993627	No Change
C3orf62	3.981	1.08816	1.15933	0.07	1.05	0.918508	0.993985	No Change
C3orf67	8.562	0.0469153	0.104196	0.06	1.04	0.962479	0.993985	No Change
C3orf70	5.899	-2.22111	-1.9607	0.26	1.2	0.395408	0.861516	No Change
C3orf80	2.577	-1.50579	-1.5818	-0.08	-1.06	0.722913	0.968565	No Change
C4orf19	3.789	-2.56645	-2.56645	0	1	0.944077	0.993985	No Change
C4orf22	0.939	-1.49425	1.0145	2.51	5.7	3.11974e-09	3.24314e-07	Treatment 1 Up
C4orf3	3.037	4.07595	4.1105	0.03	1.02	0.9905	0.99828	No Change
C4orf32	2.724	0.588799	-0.535938	-1.12	-2.17	0.00116544	0.021728	Treatment 1 Down
C4orf33	2.231	0.904172	0.959193	0.06	1.04	0.95129	0.993985	No Change
C4orf36	0.903	-3.19041	-2.7499	0.44	1.36	0.205251	0.678437	No Change
C4orf45	0.953	-2.80764	-2.36273	0.44	1.36	0.238041	0.71951	No Change
C4orf46	3.732	2.99243	3.17849	0.19	1.14	0.690253	0.964808	No Change
C4orf47	0.967	1.06344	0.715758	-0.35	-1.27	0.458418	0.89717	No Change
C4orf48	0.536	1.37165	1.72765	0.36	1.28	0.420224	0.878831	No Change
C5	5.911	1.96716	1.20777	-0.76	-1.69	0.0261067	0.210197	No Change
C5AR1	2.34	-1.43704	-1.67113	-0.23	-1.17	0.413148	0.873691	No Change
C5AR2	1.721	-2.8365	-3.25318	-0.42	-1.34	0.0478925	0.310307	No Change
C5orf15	2.278	5.20958	5.44719	0.24	1.18	0.588092	0.946402	No Change
C5orf22	3.8	4.37016	4.51247	0.14	1.1	0.777495	0.975098	No Change
C5orf24	5.138	4.64503	4.54442	-0.1	-1.07	0.701288	0.967747	No Change
C5orf30	3.374	2.29707	2.6739	0.38	1.3	0.348699	0.830547	No Change
C5orf34	2.718	2.949	3.04433	0.1	1.07	0.875686	0.992481	No Change
C5orf38	0.901	-2.65522	-2.84019	-0.18	-1.13	0.443425	0.889244	No Change
C5orf42	11.647	3.13137	3.20646	0.08	1.06	0.921924	0.993985	No Change
C5orf49	2.382	-3.25318	-2.88996	0.36	1.28	0.0409258	0.280788	No Change
C5orf51	5.216	5.09727	4.67538	-0.42	-1.34	0.209776	0.68438	No Change
C5orf52	0.694	-2.94342	-3.32193	-0.38	-1.3	0.0915704	0.452889	No Change
C5orf56	1.834	-1.10212	-0.314304	0.79	1.73	0.0668883	0.380073	No Change
C5orf60	1.201	-3.32193	-3.05889	0.26	1.2	0.108316	0.495172	No Change
C5orf63	6.427	-0.272596	-0.535483	-0.26	-1.2	0.352873	0.833743	No Change
C5orf66	2.468	-2.21798	-2.19796	0.02	1.01	0.966516	0.99498	No Change
C6orf1	1.201	2.02679	1.76373	-0.26	-1.2	0.414372	0.874568	No Change
C6orf106	4.413	4.0237	4.23792	0.21	1.16	0.632621	0.950431	No Change
C6orf118	2.345	-1.326	-0.539891	0.79	1.73	0.0294657	0.228397	No Change
C6orf120	4.145	3.03031	2.82664	-0.2	-1.15	0.50308	0.917256	No Change
C6orf132	6.737	-2.36273	-1.74018	0.62	1.54	0.0104276	0.114031	No Change
C6orf136	1.973	1.93699	1.94292	0.01	1.01	0.888169	0.993517	No Change
C6orf141	1.695	-2.25318	-2.94342	-0.69	-1.61	0.0103005	0.113624	No Change
C6orf163	1.299	-0.953896	-0.708674	0.25	1.19	0.614703	0.947446	No Change
C6orf201	3.06	-3.06392	-3.12166	-0.06	-1.04	0.490032	0.910969	No Change
C6orf203	1.515	2.59935	2.68909	0.09	1.06	0.89666	0.993985	No Change
C6orf226	0.551	0.697422	0.883954	0.19	1.14	0.722649	0.968565	No Change
C6orf47	2.474	2.82883	3.23135	0.4	1.32	0.317578	0.804921	No Change
C6orf48	0.837	6.71392	5.61112	-1.1	-2.14	0.00222386	0.0362011	Treatment 1 Down
C6orf52	0.873	-1.7782	-2.07921	-0.3	-1.23	0.41927	0.878831	No Change
C6orf58	1.195	-3.07921	-2.85137	0.23	1.17	0.475914	0.906913	No Change
C6orf62	2.467	6.44648	6.66413	0.22	1.16	0.626947	0.94915	No Change
C6orf89	7.227	3.42348	3.47883	0.06	1.04	0.956215	0.993985	No Change
C6orf99	0.635	-0.484302	-0.378653	0.11	1.08	0.851825	0.988564	No Change
C7orf13	2.288	2.05657	1.50397	-0.55	-1.46	0.107438	0.495172	No Change
C7orf25	2.725	3.00573	2.934	-0.07	-1.05	0.761006	0.973192	No Change
C7orf26	1.907	3.19379	3.40705	0.21	1.16	0.643243	0.954105	No Change
C7orf31	3.599	0.580137	1.32026	0.74	1.67	0.0492994	0.316553	No Change
C7orf43	2.725	1.44881	1.63923	0.19	1.14	0.672692	0.960615	No Change
C7orf49	4.572	2.89615	3.03566	0.14	1.1	0.774328	0.974959	No Change
C7orf50	1.382	4.91937	4.94592	0.03	1.02	0.962666	0.993985	No Change
C7orf57	2.125	-1.88996	-2.84019	-0.95	-1.93	0.00143318	0.0258682	Treatment 1 Down
C7orf61	1.001	-1.42135	-1.45906	-0.04	-1.03	0.958243	0.993985	No Change
C7orf65	2.908	-3.25318	-2.9607	0.29	1.22	0.0402443	0.278212	No Change
C7orf73	4.462	3.7425	4.16186	0.42	1.34	0.296956	0.784544	No Change
C8G	0.87	-2.20867	-1.93704	0.27	1.21	0.550873	0.93292	No Change
C8orf22	2.021	-3.25318	-3.12166	0.13	1.09	0.354614	0.833743	No Change
C8orf31	2.064	-1.66676	-1.52406	0.14	1.1	0.707566	0.967916	No Change
C8orf33	2.651	4.2748	4.68178	0.41	1.33	0.314558	0.801523	No Change
C8orf34	8.485	-2.88996	-2.60545	0.28	1.21	0.0586487	0.349404	No Change
C8orf34-AS1	1.597	-3.06392	-2.87041	0.19	1.14	0.393619	0.860453	No Change
C8orf37	3.367	2.9279	2.67872	-0.25	-1.19	0.427231	0.881847	No Change
C8orf37-AS1	0.952	-2.37041	-2.35893	0.01	1.01	0.904447	0.993985	No Change
C8orf4	1.84	6.56098	5.53405	-1.03	-2.04	0.00336526	0.0502039	No Change
C8orf44	2.104	0.192798	0.407337	0.21	1.16	0.679248	0.962199	No Change
C8orf44-SGK3	4.544	-2.74018	-2.64386	0.1	1.07	0.755176	0.972768	No Change
C8orf46	3.559	0.53437	-0.161144	-0.7	-1.62	0.036381	0.263822	No Change
C8orf48	1.445	0.134756	-0.164942	-0.3	-1.23	0.360992	0.838427	No Change
C8orf58	2.054	0.975943	1.18219	0.21	1.16	0.647761	0.954996	No Change
C8orf59	1.039	4.57904	4.81266	0.23	1.17	0.598991	0.947446	No Change
C8orf76	1.336	1.54101	1.54948	0.01	1.01	0.939816	0.993985	No Change
C8orf82	2.166	1.49774	1.7371	0.24	1.18	0.57702	0.943402	No Change
C8orf88	1.047	0.859964	1.14405	0.28	1.21	0.516004	0.922564	No Change
C9orf116	1.322	0.361102	1.20442	0.84	1.79	0.0315886	0.240072	No Change
C9orf139	3.812	-3.32193	-3.25318	0.07	1.05	0.253364	0.736708	No Change
C9orf142	0.805	3.17054	3.60796	0.44	1.36	0.276213	0.762616	No Change
C9orf152	2.654	-3.32193	-3.25318	0.07	1.05	0.253748	0.736708	No Change
C9orf153	2.028	-2.85137	-2.94342	-0.09	-1.06	0.718033	0.968565	No Change
C9orf16	1.432	3.15929	3.05175	-0.11	-1.08	0.692608	0.966452	No Change
C9orf163	2.572	-2.28673	-1.64456	0.64	1.56	0.0511211	0.320728	No Change
C9orf172	2.93	-0.515899	-0.383792	0.13	1.09	0.76416	0.973192	No Change
C9orf3	6.67	-0.489971	-0.142449	0.35	1.27	0.322664	0.809742	No Change
C9orf40	2.323	2.08408	2.18943	0.11	1.08	0.856777	0.988925	No Change
C9orf43	2.118	-1.27186	-1.28673	-0.01	-1.01	0.839238	0.987061	No Change
C9orf47	4.893	-3.00116	-3.06392	-0.06	-1.04	0.740039	0.97097	No Change
C9orf64	2.558	3.68871	3.1945	-0.49	-1.4	0.144941	0.576596	No Change
C9orf66	2.785	-2.9607	-2.76641	0.19	1.14	0.296515	0.784203	No Change
C9orf72	4.474	0.968107	0.60379	-0.36	-1.28	0.247554	0.731615	No Change
C9orf78	3.565	3.88975	3.97543	0.09	1.06	0.897912	0.993985	No Change
C9orf85	3.258	0.99526	0.859526	-0.14	-1.1	0.608573	0.947446	No Change
C9orf92	0.442	-3.32193	-3.02945	0.29	1.22	0.253748	0.736708	No Change
CA11	1.644	4.04064	3.63571	-0.4	-1.32	0.231146	0.710088	No Change
CA12	3.964	-2.32373	-1.25154	1.07	2.1	0.00039153	0.00894419	Treatment 1 Up
CA13	4.81	0.132658	-0.782452	-0.92	-1.89	0.00514055	0.0681966	No Change
CA14	1.73	-3.32193	-2.93916	0.38	1.3	0.0123026	0.128055	No Change
CA2	1.659	3.19705	2.13224	-1.06	-2.08	0.00355602	0.0520571	No Change
CA3	1.744	-3.06392	-3.07921	-0.02	-1.01	0.931687	0.993985	No Change
CA4	1.494	-3.12166	-2.94342	0.18	1.13	0.478901	0.906913	No Change
CA5B	6.024	0.394969	-0.0971474	-0.49	-1.4	0.127382	0.538962	No Change
CA7	1.841	-2.88996	-2.64668	0.24	1.18	0.292498	0.780548	No Change
CA8	4.051	0.496819	1.65807	1.16	2.23	0.0018558	0.0314892	Treatment 1 Up
CA9	1.543	-3.13267	-3.25318	-0.12	-1.09	0.528504	0.922564	No Change
CAAP1	2.963	1.9955	1.51594	-0.48	-1.39	0.152244	0.591795	No Change
CAB39	4.347	4.41749	4.15702	-0.26	-1.2	0.411917	0.873609	No Change
CAB39L	3.978	2.45228	2.46777	0.02	1.01	0.949026	0.993985	No Change
CABIN1	7.618	2.66448	3.06209	0.4	1.32	0.315995	0.80282	No Change
CABLES1	5.228	3.14482	2.88158	-0.26	-1.2	0.463092	0.900365	No Change
CABLES2	3.775	2.6241	3.13886	0.51	1.42	0.18675	0.654443	No Change
CABP1	2.212	-1.3542	-0.889959	0.46	1.38	0.239475	0.720732	No Change
CABP4	4.327	-3.12166	-3.12166	0	1	0.921496	0.993985	No Change
CABP7	2.975	-2.56645	-2.32193	0.24	1.18	0.328731	0.815505	No Change
CABYR	2.362	2.66682	3.83621	1.17	2.25	0.00236725	0.0381197	Treatment 1 Up
CACFD1	2.95	0.0840001	0.823358	0.74	1.67	0.0439984	0.294249	No Change
CACHD1	6.074	4.87582	3.17142	-1.7	-3.25	3.25172e-06	0.000150408	Treatment 1 Down
CACNA1A	8.689	0.887841	0.321605	-0.57	-1.48	0.0792398	0.422403	No Change
CACNA1B	9.754	-0.12835	0.559412	0.69	1.61	0.053158	0.329028	No Change
CACNA1C	17.694	-3.25318	-3.12166	0.13	1.09	0.0774883	0.41661	No Change
CACNA1C-AS1	2.226	-1.86848	-1.26184	0.61	1.53	0.0870865	0.443671	No Change
CACNA1D	8.207	-1.59946	-0.975882	0.62	1.54	0.0467676	0.306895	No Change
CACNA1F	6.062	-1.36035	-1.66169	-0.3	-1.23	0.264098	0.748155	No Change
CACNA1G	9.184	-2.32193	-1.36608	0.96	1.95	0.000543026	0.0116591	Treatment 1 Up
CACNA1H	8.086	1.25194	1.36042	0.11	1.08	0.84223	0.987622	No Change
CACNA1I	10.677	-3.12166	-3.25318	-0.13	-1.09	0.192768	0.664055	No Change
CACNA1S	6.124	-3.12166	-3.25318	-0.13	-1.09	0.344068	0.826459	No Change
CACNA2D1	4.135	5.03084	4.56595	-0.46	-1.38	0.168398	0.620745	No Change
CACNA2D2	5.318	-0.180152	1.16643	1.35	2.55	0.000231531	0.00581483	Treatment 1 Up
CACNA2D3	3.825	-3.05889	-2.16096	0.9	1.87	7.72212e-05	0.00231452	Treatment 1 Up
CACNA2D4	5.622	-3.12166	-3.06392	0.06	1.04	0.644742	0.954519	No Change
CACNB1	6.386	0.0216022	-0.00586671	-0.03	-1.02	0.841385	0.987565	No Change
CACNB2	6.331	-2.14668	-0.00267394	2.14	4.41	8.28117e-11	1.2037e-08	Treatment 1 Up
CACNB3	3.962	2.02127	3.11608	1.09	2.13	0.00351796	0.0516838	No Change
CACNB4	13.032	-2.22111	-2.00463	0.22	1.16	0.437437	0.887888	No Change
CACNG1	1.314	-3.05889	-3.32193	-0.26	-1.2	0.0915704	0.452889	No Change
CACNG4	3.426	1.10563	1.39591	0.29	1.22	0.484125	0.907741	No Change
CACNG6	1.894	-0.462063	-1.07025	-0.61	-1.53	0.0706209	0.392135	No Change
CACNG7	2.386	0.237491	-0.18145	-0.42	-1.34	0.23023	0.709239	No Change
CACNG8	8.747	0.00574782	-0.409926	-0.42	-1.34	0.243363	0.725056	No Change
CACTIN	3.851	2.9161	3.21715	0.3	1.23	0.472951	0.906913	No Change
CACTIN-AS1	1.909	-1.76308	-1.47449	0.29	1.22	0.432206	0.883648	No Change
CACUL1	7.069	3.805	3.93874	0.13	1.09	0.795775	0.975341	No Change
CACYBP	3.88	3.54099	4.08086	0.54	1.45	0.169607	0.622107	No Change
CAD	7.064	4.68635	4.87454	0.19	1.14	0.68412	0.963529	No Change
CADM1	5.033	1.64377	2.62143	0.98	1.97	0.00917282	0.103763	No Change
CADM2	9.868	-0.655216	0.631096	1.29	2.45	0.000202737	0.00520306	Treatment 1 Up
CADM4	2.167	0.823381	1.83887	1.02	2.03	0.00783088	0.0926673	No Change
CADPS2	6.065	-1.26892	-0.415166	0.85	1.8	0.0103988	0.114031	No Change
CAGE1	3.465	-3.05889	-3.12166	-0.06	-1.04	0.910309	0.993985	No Change
CAHM	0.885	-2.1299	-2.33834	-0.21	-1.16	0.583876	0.945482	No Change
CALB1	2.746	-3.12166	-3.00116	0.12	1.09	0.398051	0.861838	No Change
CALB2	1.459	-2.47393	-2.32193	0.15	1.11	0.587362	0.946329	No Change
CALCB	2.602	-1.51693	-2.80764	-1.29	-2.45	5.48773e-06	0.000241005	Treatment 1 Down
CALCOCO1	4.115	3.98195	4.17057	0.19	1.14	0.615066	0.947446	No Change
CALCOCO2	3.802	4.75599	4.453	-0.3	-1.23	0.348654	0.830547	No Change
CALCR	4.018	-3.00116	-2.74018	0.26	1.2	0.151316	0.590349	No Change
CALCRL	6.759	-0.878653	-1.16894	-0.29	-1.22	0.308759	0.796629	No Change
CALD1	8.006	4.08317	4.71107	0.63	1.55	0.109558	0.497223	No Change
CALHM2	3.155	1.26258	1.26341	0	1	0.918888	0.993985	No Change
CALM1	4.569	5.68206	5.49682	-0.19	-1.14	0.539	0.92696	No Change
CALM2	1.296	9.25064	9.41027	0.16	1.12	0.742622	0.971409	No Change
CALM3	2.375	5.69229	6.62512	0.93	1.91	0.0154485	0.149084	No Change
CALML4	4.63	0.483068	0.64839	0.17	1.13	0.716796	0.968565	No Change
CALML6	1.095	-0.480782	-0.0588937	0.42	1.34	0.206452	0.679416	No Change
CALN1	10.082	-3.32193	-3.18442	0.14	1.1	0.00862295	0.0997842	No Change
CALR	1.902	7.86523	8.24483	0.38	1.3	0.353618	0.833743	No Change
CALR3	1.283	-2.98289	-2.93916	0.04	1.03	0.792123	0.975098	No Change
CALU	6.356	5.92207	5.55117	-0.37	-1.29	0.262586	0.746578	No Change
CAMK1	2.408	-3.05889	-3.01046	0.05	1.04	0.832866	0.987004	No Change
CAMK1D	2.677	0.725348	2.56549	1.84	3.58	6.86009e-07	3.87206e-05	Treatment 1 Up
CAMK2A	5.296	-2.51989	-3.00116	-0.48	-1.39	0.00693388	0.084113	No Change
CAMK2B	4.565	-2.79364	-2.47616	0.32	1.25	0.130246	0.543852	No Change
CAMK2D	6.204	2.50976	2.10693	-0.4	-1.32	0.219808	0.69805	No Change
CAMK2G	5.254	1.63417	2.65923	1.03	2.04	0.00655288	0.0808041	No Change
CAMK2N1	2.349	0.6435	0.195499	-0.45	-1.37	0.204938	0.678437	No Change
CAMK2N2	1.358	-0.575521	-0.30676	0.27	1.21	0.574138	0.942927	No Change
CAMK4	3.067	1.64117	2.60998	0.97	1.96	0.0108211	0.117009	No Change
CAMKK1	4.452	-0.250313	0.513754	0.76	1.69	0.0369391	0.26681	No Change
CAMKK2	6.551	3.03913	3.65638	0.62	1.54	0.108513	0.495172	No Change
CAMKMT	2.237	2.6435	2.66273	0.02	1.01	0.95086	0.993985	No Change
CAMKV	3.393	-2.88996	-1.7782	1.11	2.16	2.97859e-05	0.00100665	Treatment 1 Up
CAMLG	2.238	4.07294	3.90285	-0.17	-1.13	0.570361	0.941097	No Change
CAMSAP1	7.646	2.58227	2.57917	0	1	0.909345	0.993985	No Change
CAMSAP2	7.366	3.54315	3.35539	-0.19	-1.14	0.529702	0.922564	No Change
CAMSAP3	4.715	1.12997	1.60062	0.47	1.39	0.224034	0.703991	No Change
CAMTA1	9.515	2.28685	2.27501	-0.01	-1.01	0.887555	0.993517	No Change
CAMTA2	5.056	2.23403	2.0659	-0.17	-1.13	0.559629	0.937582	No Change
CAND1	5.893	6.1115	6.5039	0.39	1.31	0.335478	0.819189	No Change
CAND2	4.577	1.22631	2.31208	1.09	2.13	0.00359079	0.0523789	No Change
CANT1	3.669	4.41342	4.62326	0.21	1.16	0.643455	0.954105	No Change
CANX	5.111	7.62829	7.58603	-0.04	-1.03	0.822806	0.984137	No Change
CAP1	2.763	7.11208	6.76791	-0.34	-1.27	0.295759	0.783752	No Change
CAP2	3.117	3.90306	4.57929	0.68	1.6	0.0791255	0.422305	No Change
CAPG	1.892	-0.228005	-1.2056	-0.98	-1.97	0.00549154	0.0715862	No Change
CAPN1	3.374	3.51804	4.15834	0.64	1.56	0.0937787	0.458549	No Change
CAPN10	4.254	0.923938	1.19161	0.27	1.21	0.531586	0.922564	No Change
CAPN11	2.737	-3.18442	-3.19041	-0.01	-1.01	0.944921	0.993985	No Change
CAPN12	3.314	-1.86465	-2.29711	-0.43	-1.35	0.103782	0.486478	No Change
CAPN14	3.99	-2.73697	-2.61621	0.12	1.09	0.654616	0.956462	No Change
CAPN15	7.529	0.891162	1.19302	0.3	1.23	0.44902	0.890934	No Change
CAPN2	5.351	4.34171	3.91861	-0.42	-1.34	0.204419	0.678437	No Change
CAPN3	4.448	-2.21798	-2.52945	-0.31	-1.24	0.220911	0.699818	No Change
CAPN5	6.02	1.80877	2.39259	0.58	1.49	0.121584	0.527476	No Change
CAPN6	3.582	-3.12166	-3.13267	-0.01	-1.01	0.826471	0.985341	No Change
CAPN7	4.347	3.51843	3.63104	0.11	1.08	0.841897	0.987565	No Change
CAPN8	2.082	-2.9607	-3.13267	-0.17	-1.13	0.302429	0.790364	No Change
CAPNS1	1.752	6.57781	6.59398	0.02	1.01	0.954691	0.993985	No Change
CAPRIN1	7.11	5.77884	6.05289	0.27	1.21	0.52173	0.922564	No Change
CAPRIN2	4.872	4.01292	3.35001	-0.66	-1.58	0.0553151	0.336321	No Change
CAPS	1.604	0.734057	0.93292	0.2	1.15	0.522424	0.922564	No Change
CAPS2	4.595	1.04461	0.720635	-0.32	-1.25	0.314707	0.801648	No Change
CAPSL	1.092	-3.05889	-3.19041	-0.13	-1.09	0.529684	0.922564	No Change
CAPZA1	2.73	7.72606	7.54309	-0.18	-1.13	0.547891	0.932194	No Change
CAPZA2	2.537	6.17027	6.33876	0.17	1.13	0.718393	0.968565	No Change
CAPZB	2.826	5.75818	6.05904	0.3	1.23	0.475924	0.906913	No Change
CARD10	5.199	0.310152	0.375089	0.06	1.04	0.908198	0.993985	No Change
CARD14	7.704	-3.25318	-3.18442	0.07	1.05	0.314541	0.801523	No Change
CARD16	0.754	-2.38208	-2.94342	-0.56	-1.47	0.144853	0.576596	No Change
CARD19	0.911	2.05704	2.22354	0.17	1.13	0.728481	0.968565	No Change
CARD6	4.094	-3.18442	-3.12166	0.06	1.04	0.830719	0.986377	No Change
CARD8	9.232	1.22682	1.39497	0.17	1.13	0.711993	0.968565	No Change
CARD8-AS1	1.961	-1.71487	-2.25154	-0.54	-1.45	0.0718857	0.396615	No Change
CARD9	3.597	-2.37041	-2	0.37	1.29	0.202941	0.678071	No Change
CARF	7.825	0.404748	0.256998	-0.15	-1.11	0.627711	0.949417	No Change
CARHSP1	3.712	2.75059	3.37004	0.62	1.54	0.111779	0.503559	No Change
CARM1	2.996	4.00536	4.20516	0.2	1.15	0.663752	0.958661	No Change
CARMIL1	6.413	2.73643	2.98765	0.25	1.19	0.556573	0.936292	No Change
CARMIL2	4.441	-0.11503	0.103946	0.22	1.16	0.607841	0.947446	No Change
CARMIL3	5.395	-1.41619	-1.41619	0	1	0.917854	0.993985	No Change
CARNMT1	2.185	3.57687	3.67541	0.1	1.07	0.859015	0.989153	No Change
CARNS1	5.164	-1.4706	-1.0539	0.42	1.34	0.195936	0.669351	No Change
CARS	3.08	5.24754	4.19517	-1.05	-2.07	0.00317692	0.0480487	Treatment 1 Down
CARS2	2.58	3.0025	3.2379	0.24	1.18	0.590076	0.947446	No Change
CASC1	2.757	-1.20177	-1.05049	0.15	1.11	0.608059	0.947446	No Change
CASC10	1.987	3.17948	3.55166	0.37	1.29	0.361916	0.838813	No Change
CASC15	4.546	0.72445	-0.812967	-1.54	-2.91	5.78155e-06	0.000253232	Treatment 1 Down
CASC2	8.157	-1.21759	-1.74018	-0.52	-1.43	0.0495717	0.317521	No Change
CASC3	4.385	5.62337	5.63285	0.01	1.01	0.934301	0.993985	No Change
CASC4	4.473	4.38959	4.26833	-0.12	-1.09	0.660843	0.957183	No Change
CASD1	3.865	3.79519	3.51712	-0.28	-1.21	0.38452	0.856143	No Change
CASK	8.643	2.20476	2.21015	0.01	1.01	0.929511	0.993985	No Change
CASKIN1	5.675	-1.26184	-0.632672	0.63	1.55	0.0629931	0.366122	No Change
CASKIN2	5.397	1.257	1.83823	0.58	1.49	0.13022	0.543852	No Change
CASP1	3.156	-1.43651	-2.4477	-1.01	-2.01	0.000422545	0.00950726	Treatment 1 Down
CASP10	6.655	-1.66821	-2.47393	-0.81	-1.75	0.000759617	0.0152901	Treatment 1 Down
CASP14	3.137	-3.12166	-3.32193	-0.2	-1.15	0.0398291	0.277553	No Change
CASP2	4.394	4.11338	4.61291	0.5	1.41	0.20711	0.680571	No Change
CASP3	2.856	3.30591	3.44094	0.14	1.1	0.792104	0.975098	No Change
CASP4	2.688	-0.560304	-1.42083	-0.86	-1.82	0.0115322	0.122047	No Change
CASP5	1.478	-3.00116	-3.19041	-0.19	-1.14	0.289849	0.778018	No Change
CASP6	1.654	2.47236	3.24471	0.77	1.71	0.047499	0.309828	No Change
CASP7	3.082	1.73425	2.69368	0.96	1.95	0.0119401	0.125394	No Change
CASP8	6.404	2.17644	1.3501	-0.83	-1.78	0.0165468	0.156466	No Change
CASP8AP2	6.753	3.33382	3.5008	0.17	1.13	0.731032	0.968565	No Change
CASP9	4.723	1.19095	1.62718	0.44	1.36	0.256923	0.740213	No Change
CASQ1	1.947	-3.25318	-3.19041	0.06	1.04	0.610705	0.947446	No Change
CASQ2	2.689	-3.06392	-3.25318	-0.19	-1.14	0.157283	0.603449	No Change
CASS4	3.998	-3.25318	-3.12166	0.13	1.09	0.11902	0.521446	No Change
CAST	6.369	6.13408	6.1321	0	1	0.923714	0.993985	No Change
CASTOR1	3.126	0.0986811	-0.358928	-0.46	-1.38	0.168328	0.620745	No Change
CASTOR2	0.981	-0.33123	0.585988	0.92	1.89	0.0218564	0.189419	No Change
CASZ1	10.442	0.646096	0.286687	-0.36	-1.28	0.251563	0.736708	No Change
CAT	2.427	3.82542	3.73341	-0.09	-1.06	0.72816	0.968565	No Change
CATIP	1.313	0.621225	-0.0656566	-0.69	-1.61	0.0557923	0.338401	No Change
CATSPER1	2.607	-3.25318	-3.25318	0	1	0.962854	0.993985	No Change
CATSPER2	2.83	-0.546786	-0.950117	-0.4	-1.32	0.211328	0.686795	No Change
CATSPER3	1.359	-0.58471	-1.31743	-0.73	-1.66	0.0392073	0.276505	No Change
CATSPERB	3.579	-3.18442	-3.13267	0.05	1.04	0.475994	0.906913	No Change
CATSPERD	2.982	-2.21798	-2.64386	-0.43	-1.35	0.104162	0.487703	No Change
CATSPERE	3.746	-2.88996	-2.4477	0.44	1.36	0.062115	0.362558	No Change
CATSPERG	3.873	-0.986281	-0.916193	0.07	1.05	0.77831	0.975098	No Change
CAV1	4.492	5.65594	6.14019	0.48	1.39	0.234887	0.716412	No Change
CAV2	5.608	3.62991	3.44678	-0.18	-1.13	0.545678	0.930603	No Change
[truncated: 14,426 more rows]

## Sheet: Resistant_vs_Control_DEG_Stats
symbol	gene.length.kb	avg.log2.rpkm.Control	avg.log2.rpkm.Treatment.2	log2ratio	fold.change	p.value	FDR	status
A1BG	4.013	-1.82918	-1.42135	0.41	1.33	0.266095	0.766802	No Change
A1BG-AS1	2.789	-0.736966	-0.383056	0.35	1.27	0.412042	0.883293	No Change
A2M	4.617	-1.13545	-2.25811	-1.12	-2.17	0.000215518	0.00504256	Treatment 2 Down
A2M-AS1	2.184	0.250095	0.644032	0.39	1.31	0.375904	0.867107	No Change
A2ML1	6.269	-3.32193	-3.25318	0.07	1.05	0.756748	0.984443	No Change
A4GALT	2.544	0.545664	2.16341	1.62	3.07	0.000191488	0.00461172	Treatment 2 Up
AAAS	1.821	4.77413	4.88016	0.11	1.08	0.892593	0.995617	No Change
AACS	4.353	2.3169	2.888	0.57	1.48	0.205818	0.690662	No Change
AADAC	1.601	-2.74018	-3.25318	-0.51	-1.42	0.0252129	0.201617	No Change
AADAT	2.402	0.875518	1.09436	0.22	1.16	0.66312	0.964042	No Change
AAED1	1.219	3.24267	3.41605	0.17	1.13	0.765148	0.984644	No Change
AAGAB	3.395	4.88179	4.67748	-0.2	-1.15	0.54168	0.941537	No Change
AAK1	21.614	2.51554	2.19822	-0.32	-1.25	0.36658	0.857591	No Change
AAMDC	1.151	1.90803	2.65351	0.75	1.68	0.0994987	0.472195	No Change
AAMP	1.785	5.49567	5.50667	0.01	1.01	0.931408	0.995617	No Change
AANAT	2.141	-3.19041	-2.87041	0.32	1.25	0.100141	0.473739	No Change
AAR2	2.761	3.34594	3.95623	0.61	1.53	0.172721	0.633063	No Change
AARD	1.784	0.858934	1.02405	0.17	1.13	0.804925	0.993977	No Change
AARS	3.395	7.23964	6.29828	-0.94	-1.92	0.0191248	0.164808	No Change
AARS2	4.76	1.50077	1.85781	0.36	1.28	0.45524	0.910646	No Change
AARSD1	1.584	0.258865	0.292866	0.03	1.02	0.967134	0.997715	No Change
AASDH	5.888	2.62525	2.33193	-0.29	-1.22	0.406909	0.881084	No Change
AASDHPPT	2.862	5.10139	5.22265	0.12	1.09	0.859943	0.995617	No Change
AASS	6.031	-0.201008	0.428154	0.63	1.55	0.133242	0.552014	No Change
AATBC	4.871	-3.25318	-3.25318	0	1	0.513736	0.933195	No Change
AATF	2.129	5.68941	5.76571	0.08	1.06	0.94996	0.996963	No Change
AATK	5.343	-1.86848	-1.66676	0.2	1.15	0.597744	0.957873	No Change
ABAT	5.912	-0.0664471	0.500072	0.57	1.48	0.180873	0.64908	No Change
ABCA1	10.693	1.15015	1.13807	-0.01	-1.01	0.843847	0.995617	No Change
ABCA10	7.028	-2.18442	-2.22111	-0.04	-1.03	0.861747	0.995617	No Change
ABCA11P	2.349	0.59071	0.862543	0.27	1.21	0.598253	0.957873	No Change
ABCA12	9.315	-2.57921	-3.12166	-0.54	-1.45	9.87628e-05	0.00264199	No Change
ABCA2	10.573	1.57833	1.87817	0.3	1.23	0.531524	0.938739	No Change
ABCA3	7.156	1.45633	1.25076	-0.21	-1.16	0.525799	0.936179	No Change
ABCA4	8.54	-3.18442	-3.25318	-0.07	-1.05	0.458439	0.912268	No Change
ABCA5	9.661	1.00137	1.70659	0.71	1.64	0.113149	0.50945	No Change
ABCA6	6.125	-2.89793	-2.8365	0.06	1.04	0.941646	0.99585	No Change
ABCA7	7.156	2.17293	1.53648	-0.64	-1.56	0.0947637	0.455869	No Change
ABCA8	6.817	-2.79364	-2.43916	0.35	1.27	0.10533	0.486907	No Change
ABCA9	6.835	-3.18442	-3.00116	0.18	1.13	0.107632	0.493548	No Change
ABCB1	4.687	-1.45525	-2.06392	-0.61	-1.53	0.0454741	0.292907	No Change
ABCB10	3.844	1.29658	2.35454	1.06	2.08	0.0154885	0.142943	No Change
ABCB6	4.461	1.67625	2.53667	0.86	1.82	0.0502957	0.312682	No Change
ABCB7	2.512	3.95217	3.76121	-0.19	-1.14	0.563964	0.948999	No Change
ABCB8	5.377	2.17146	2.15324	-0.02	-1.01	0.871109	0.995617	No Change
ABCB9	6.019	-0.567397	0.261229	0.83	1.78	0.0427258	0.281365	No Change
ABCC1	6.827	2.47987	2.8544	0.37	1.29	0.432523	0.897716	No Change
ABCC10	6.827	1.45678	1.48201	0.03	1.02	0.962871	0.997682	No Change
ABCC2	5.019	-0.932824	-1.9784	-1.05	-2.07	0.00138772	0.023164	Treatment 2 Down
ABCC3	6.14	1.78282	-1.74665	-3.53	-11.55	3.94597e-17	1.32271e-14	Treatment 2 Down
ABCC4	6.484	2.85754	3.43538	0.58	1.49	0.205455	0.690102	No Change
ABCC5	10.533	1.05911	1.26823	0.21	1.16	0.69113	0.969712	No Change
ABCC6	5.548	-2.51516	-2.73697	-0.22	-1.16	0.296295	0.797518	No Change
ABCC8	5.105	0.130194	-0.0664471	-0.2	-1.15	0.539163	0.941	No Change
ABCD1	3.654	2.01428	2.09695	0.08	1.06	0.937512	0.995617	No Change
ABCD2	5.331	-0.755229	-1.94448	-1.19	-2.28	0.000237079	0.00549228	Treatment 2 Down
ABCD3	5.521	3.80558	4.00621	0.2	1.15	0.721119	0.976243	No Change
ABCD4	3.31	1.4946	1.55792	0.06	1.04	0.973459	0.99786	No Change
ABCE1	4.385	5.01298	5.35684	0.34	1.27	0.483128	0.92856	No Change
ABCF1	3.442	5.06016	5.65911	0.6	1.52	0.191362	0.663947	No Change
ABCF2	3.954	5.2245	5.58691	0.36	1.28	0.457023	0.911443	No Change
ABCF3	2.558	2.42745	2.70827	0.28	1.21	0.578418	0.952662	No Change
ABCG1	4.398	1.6229	1.83628	0.21	1.16	0.677966	0.966517	No Change
ABCG2	4.845	0.714071	1.00775	0.29	1.22	0.498631	0.932803	No Change
ABCG4	3.919	-1.06172	-0.581796	0.48	1.39	0.225989	0.717051	No Change
ABHD1	1.461	-0.944484	-0.852315	0.09	1.06	0.95043	0.997178	No Change
ABHD10	2.8	3.78673	3.72008	-0.07	-1.05	0.777902	0.988091	No Change
ABHD11	1.747	1.65529	1.61305	-0.04	-1.03	0.829304	0.994913	No Change
ABHD11-AS1	0.469	-1.15737	-1.62166	-0.46	-1.38	0.241476	0.735307	No Change
ABHD12	2.397	2.79002	3.00075	0.21	1.16	0.702987	0.972598	No Change
ABHD13	5.3	2.00698	2.20227	0.2	1.15	0.728765	0.977681	No Change
ABHD14A	1.736	0.962791	1.66278	0.7	1.62	0.112232	0.507129	No Change
ABHD14A-ACY1	1.862	-3.02945	-3.12166	-0.09	-1.06	0.615051	0.959053	No Change
ABHD14B	2.979	2.46769	2.95986	0.49	1.4	0.289283	0.788364	No Change
ABHD15	3.353	1.20524	1.52346	0.32	1.25	0.516623	0.934087	No Change
ABHD16A	3.262	2.75053	3.02479	0.27	1.21	0.577508	0.952662	No Change
ABHD16B	1.775	-3.06392	-2.64668	0.42	1.34	0.108819	0.496648	No Change
ABHD17A	1.793	1.70688	1.89242	0.19	1.14	0.736414	0.980022	No Change
ABHD17B	3.255	1.27729	2.16348	0.89	1.85	0.042955	0.282214	No Change
ABHD17C	2.357	1.58007	2.09442	0.51	1.42	0.264031	0.764765	No Change
ABHD18	2.951	1.83763	2.20773	0.37	1.29	0.441288	0.902461	No Change
ABHD2	9.118	2.33892	2.85307	0.51	1.42	0.261636	0.762689	No Change
ABHD3	3.587	1.56556	1.86874	0.3	1.23	0.536571	0.940751	No Change
ABHD4	2.921	1.73346	2.19185	0.46	1.38	0.32651	0.828764	No Change
ABHD5	5.346	0.572676	0.925979	0.35	1.27	0.448937	0.907321	No Change
ABHD6	2.448	1.50058	1.16568	-0.33	-1.26	0.353413	0.850655	No Change
ABHD8	2.085	1.204	1.93453	0.73	1.66	0.0991773	0.470962	No Change
ABI1	3.763	4.19566	3.96854	-0.23	-1.17	0.505756	0.932803	No Change
ABI2	6.901	4.81029	4.77063	-0.04	-1.03	0.827937	0.994913	No Change
ABI3	2.101	-3.12166	-3.25318	-0.13	-1.09	0.274806	0.774469	No Change
ABI3BP	9.576	-2.88996	-1.15343	1.74	3.34	3.95974e-10	4.48543e-08	Treatment 2 Up
ABL1	5.951	2.81593	3.09357	0.28	1.21	0.586009	0.953459	No Change
ABL2	13.119	2.52471	2.16306	-0.36	-1.28	0.316394	0.817976	No Change
ABLIM1	9.466	3.71754	3.01995	-0.7	-1.62	0.0758196	0.406236	No Change
ABLIM2	5.752	-1.22386	-0.973931	0.25	1.19	0.555868	0.947563	No Change
ABLIM3	4.746	0.212783	-0.416193	-0.63	-1.55	0.0839593	0.427606	No Change
ABR	7.526	3.00896	3.14395	0.13	1.09	0.836087	0.994913	No Change
ABRACL	0.842	3.26404	3.88644	0.62	1.54	0.177668	0.643625	No Change
ABT1	2.26	3.09759	3.3487	0.25	1.19	0.628553	0.959053	No Change
ABTB1	2.245	1.95319	1.30697	-0.65	-1.57	0.095273	0.457294	No Change
ABTB2	4.886	1.20777	0.700433	-0.51	-1.42	0.167736	0.621769	No Change
ACAA1	1.807	2.63677	3.21455	0.58	1.49	0.207632	0.693868	No Change
ACAA2	1.924	4.3222	4.67979	0.36	1.28	0.463824	0.916217	No Change
ACACA	11.69	3.85096	4.40872	0.56	1.47	0.224995	0.716471	No Change
ACACB	9.48	1.73095	1.89176	0.16	1.12	0.786206	0.989549	No Change
ACAD10	5.348	2.14226	1.95588	-0.19	-1.14	0.565675	0.948999	No Change
ACAD11	3.536	-0.837422	-1.90498	-1.07	-2.1	0.00225018	0.0334473	Treatment 2 Down
ACAD8	4.345	1.99523	2.17102	0.18	1.13	0.751599	0.984443	No Change
ACAD9	3.549	3.52327	3.77008	0.25	1.19	0.638788	0.959053	No Change
ACADL	2.969	-1.54402	-1.28802	0.26	1.2	0.601636	0.959053	No Change
ACADM	3.245	3.95652	3.75825	-0.2	-1.15	0.554816	0.94697	No Change
ACADS	2.046	0.0772268	0.571305	0.49	1.4	0.266265	0.76686	No Change
ACADSB	5.93	1.83787	2.32904	0.49	1.4	0.284754	0.784539	No Change
ACADVL	3.227	5.8399	5.54702	-0.29	-1.22	0.410614	0.883017	No Change
ACAP1	2.486	-1.4477	-1.61014	-0.16	-1.12	0.573723	0.951554	No Change
ACAP2	8.163	3.67116	3.27944	-0.39	-1.31	0.288583	0.787723	No Change
ACAP3	6.829	-0.304006	0.398465	0.7	1.62	0.0867763	0.434485	No Change
ACAT1	4.378	2.83794	3.6496	0.81	1.75	0.0672058	0.376743	No Change
ACAT2	2.679	3.12303	3.57649	0.45	1.37	0.340525	0.840225	No Change
ACBD3	3.557	4.26823	4.0321	-0.24	-1.18	0.492447	0.932803	No Change
ACBD4	3.084	1.4351	1.48334	0.05	1.04	0.994749	0.998862	No Change
ACBD5	4.365	2.97922	2.92436	-0.05	-1.04	0.798651	0.99222	No Change
ACBD6	1.608	3.83856	4.03054	0.19	1.14	0.740672	0.98143	No Change
ACBD7	4.179	-1.53548	-1.5367	0	1	0.910333	0.995617	No Change
ACCS	4.306	1.29847	0.834967	-0.46	-1.38	0.213015	0.702	No Change
ACD	2.907	2.21808	2.45946	0.24	1.18	0.642537	0.959053	No Change
ACE	9.066	-2	-1.65022	0.35	1.27	0.291254	0.791634	No Change
ACE2	3.553	-3.13267	-3.18442	-0.05	-1.04	0.623959	0.959053	No Change
ACER2	3.496	-1.36035	-1.2172	0.14	1.1	0.753835	0.984443	No Change
ACER3	4.981	4.19253	4.25714	0.06	1.04	0.974079	0.99786	No Change
ACHE	3.488	-1.5818	-2.15236	-0.57	-1.48	0.0570508	0.339023	No Change
ACIN1	6.72	4.85615	4.9248	0.07	1.05	0.965103	0.997715	No Change
ACKR2	7.469	-2.78673	-2.9607	-0.17	-1.13	0.23416	0.724581	No Change
ACKR3	2.3	-3.18442	-2.88996	0.29	1.22	0.152622	0.591783	No Change
ACLY	4.328	6.14539	6.581	0.44	1.36	0.360198	0.854345	No Change
ACO1	3.924	1.83982	2.42671	0.59	1.51	0.192145	0.665315	No Change
ACO2	2.723	4.35929	4.28469	-0.07	-1.05	0.764162	0.984644	No Change
ACOT1	2.35	-0.416193	-0.593525	-0.18	-1.13	0.573849	0.951554	No Change
ACOT11	5.132	-0.130767	0.282945	0.41	1.33	0.33624	0.836957	No Change
ACOT13	4.389	2.52576	2.9674	0.44	1.36	0.342317	0.841322	No Change
ACOT2	2.285	1.10507	1.15502	0.05	1.04	0.998673	0.999707	No Change
ACOT4	1.629	-0.346227	-1.4607	-1.11	-2.16	0.00391697	0.0516757	No Change
ACOT7	2.449	4.50831	4.25534	-0.25	-1.19	0.463327	0.916113	No Change
ACOT8	3.211	1.48387	1.76914	0.29	1.22	0.563721	0.948999	No Change
ACOT9	1.987	4.53027	4.19917	-0.33	-1.26	0.360914	0.854345	No Change
ACOX1	7.904	2.2619	2.44812	0.19	1.14	0.741397	0.98143	No Change
ACOX2	2.294	-0.515899	-2.69645	-2.18	-4.53	8.96559e-10	9.37617e-08	Treatment 2 Down
ACOX3	2.986	1.22864	1.66033	0.43	1.35	0.343822	0.843255	No Change
ACP1	2.544	5.16045	5.3021	0.14	1.1	0.827712	0.994913	No Change
ACP2	2.789	2.01582	2.01076	-0.01	-1.01	0.894128	0.995617	No Change
ACP5	2.133	-3.25318	-3.19041	0.06	1.04	0.637224	0.959053	No Change
ACP6	4.107	2.17707	2.09216	-0.08	-1.06	0.748577	0.984443	No Change
ACP7	2.948	2.28341	-2.39593	-4.68	-25.63	2.3844e-25	2.06125e-22	Treatment 2 Down
ACR	1.747	-2.78673	-2.78673	0	1	0.85046	0.995617	No Change
ACRBP	2.052	-0.557018	0.227509	0.78	1.72	0.0511374	0.315882	No Change
ACRV1	1.171	-0.947697	-1.15094	-0.2	-1.15	0.572782	0.951258	No Change
ACSBG1	2.966	-2.32193	-2.7499	-0.43	-1.35	0.116846	0.514528	No Change
ACSF2	2.4	2.83791	2.69367	-0.14	-1.1	0.639596	0.959053	No Change
ACSF3	4.2	1.33033	1.25307	-0.08	-1.06	0.753321	0.984443	No Change
ACSL1	4.514	2.05968	2.51593	0.46	1.38	0.323796	0.825288	No Change
ACSL3	4.344	6.03802	5.88621	-0.15	-1.11	0.630618	0.959053	No Change
ACSL4	5.318	5.49847	3.68547	-1.81	-3.51	1.62657e-05	0.000563636	Treatment 2 Down
ACSL5	3.802	-3.32193	-3.00116	0.32	1.25	0.00247877	0.0360938	No Change
ACSL6	8.943	-3.18442	-3.25318	-0.07	-1.05	0.878208	0.995617	No Change
ACSM3	2.387	-2.35893	-2.87041	-0.51	-1.42	0.0585539	0.344465	No Change
ACSS1	5.416	-1.47449	-0.42863	1.05	2.07	0.00544539	0.0669967	No Change
ACSS2	3.173	2.20027	2.58366	0.38	1.3	0.440215	0.902461	No Change
ACSS3	3.21	-2.69041	-3.32193	-0.63	-1.55	1.01e-05	0.000374476	Treatment 2 Down
ACTA1	1.485	-2.64386	-2.87041	-0.23	-1.17	0.514829	0.933476	No Change
ACTA2	3.024	-0.877191	0.548468	1.43	2.69	0.000582544	0.011459	Treatment 2 Up
ACTB	2.248	10.6412	10.9259	0.28	1.21	0.580039	0.952662	No Change
ACTG1	2.099	9.89342	9.54718	-0.35	-1.27	0.33577	0.836243	No Change
ACTG1P20	2.651	-2.7499	-2.88996	-0.14	-1.1	0.549791	0.946151	No Change
ACTG2	2.518	-3.07921	-2.79364	0.29	1.22	0.341023	0.840361	No Change
ACTL10	2.027	-2.00463	-2.69041	-0.69	-1.61	0.0323727	0.23509	No Change
ACTL6A	1.892	5.13315	5.30852	0.18	1.13	0.765279	0.984644	No Change
ACTL8	1.858	-2.36273	-2.00116	0.36	1.28	0.391188	0.8715	No Change
ACTN1	7.282	6.33306	6.32221	-0.01	-1.01	0.883145	0.995617	No Change
ACTN1-AS1	0.595	-2.47393	-2.69645	-0.22	-1.16	0.619506	0.959053	No Change
ACTN2	4.702	-2.60012	-1.97393	0.63	1.55	0.0217612	0.181068	No Change
ACTN3	3.308	-3.07921	-3.12166	-0.04	-1.03	0.863514	0.995617	No Change
ACTN4	4.123	5.216	5.53355	0.32	1.25	0.523696	0.935665	No Change
ACTR10	3.098	4.98708	4.89771	-0.09	-1.06	0.740234	0.98143	No Change
ACTR1A	2.862	4.14282	4.47391	0.33	1.26	0.501959	0.932803	No Change
ACTR1B	2.247	3.50077	3.52852	0.03	1.02	0.962193	0.997679	No Change
ACTR2	4.318	6.73212	6.60865	-0.12	-1.09	0.675196	0.96596	No Change
ACTR3	5.868	5.54291	5.60789	0.06	1.04	0.972084	0.99786	No Change
ACTR3B	2.205	2.64196	2.73893	0.1	1.07	0.90529	0.995617	No Change
ACTR3C	1.411	-0.0537462	-0.442883	-0.39	-1.31	0.295489	0.796294	No Change
ACTR5	2.47	2.70463	3.4482	0.74	1.67	0.0927962	0.44986	No Change
ACTR6	3.524	3.12018	3.00495	-0.12	-1.09	0.690247	0.969521	No Change
ACTR8	3.792	2.43669	2.66189	0.23	1.17	0.672793	0.9659	No Change
ACTRT3	2.001	-1.14315	-0.76225	0.38	1.3	0.319779	0.821621	No Change
ACVR1	3.255	3.18105	2.69392	-0.49	-1.4	0.198267	0.678586	No Change
ACVR1B	5.548	3.41074	3.10566	-0.31	-1.24	0.395059	0.873572	No Change
ACVR1C	9.067	-2.69645	-2.47616	0.22	1.16	0.328186	0.830682	No Change
ACVR2A	5.422	1.28947	1.21576	-0.07	-1.05	0.76358	0.984443	No Change
ACVR2B	11.445	1.48946	1.18668	-0.3	-1.23	0.383461	0.867784	No Change
ACVR2B-AS1	2.515	-2.12166	-1.9477	0.17	1.13	0.585125	0.953251	No Change
ACVRL1	4.479	-1.84019	-2.47616	-0.64	-1.56	0.0189251	0.163862	No Change
ACY1	2.269	-1.04402	-1.17923	-0.14	-1.1	0.693732	0.96984	No Change
ACY3	1.292	-1.84019	-1.8365	0	1	0.960546	0.997316	No Change
ACYP1	0.682	3.12979	3.26747	0.14	1.1	0.835114	0.994913	No Change
ACYP2	1.218	2.27649	2.59158	0.32	1.25	0.528586	0.937583	No Change
ADA	1.52	3.95187	6.16336	2.21	4.63	6.95123e-07	3.6017e-05	Treatment 2 Up
ADAL	3.954	2.23292	2.06792	-0.16	-1.12	0.598169	0.957873	No Change
ADAM10	5.05	4.55068	4.31793	-0.23	-1.17	0.496439	0.932803	No Change
ADAM11	4.385	-0.902956	0.917396	1.82	3.53	1.00916e-05	0.000374476	Treatment 2 Up
ADAM15	5.093	3.65752	4.06496	0.41	1.33	0.390042	0.871319	No Change
ADAM17	4.69	5.15264	4.58869	-0.56	-1.47	0.14216	0.570419	No Change
ADAM19	7.075	-1.00116	0.602321	1.6	3.03	4.94118e-05	0.0014339	Treatment 2 Up
ADAM20	2.79	-2.69041	-3.01046	-0.32	-1.25	0.0807428	0.421685	No Change
ADAM20P1	3.034	-2.69041	-2.69645	-0.01	-1.01	0.79996	0.992227	No Change
ADAM21	2.662	-2.08959	-1.95308	0.14	1.1	0.814157	0.994913	No Change
ADAM22	11.111	1.21808	1.42939	0.21	1.16	0.689303	0.969521	No Change
ADAM23	6.245	1.67886	1.7932	0.11	1.08	0.87502	0.995617	No Change
ADAM28	3.792	-0.645443	-3.05889	-2.41	-5.31	8.85974e-15	2.109e-12	Treatment 2 Down
ADAM29	3.433	-3.18442	-3.25318	-0.07	-1.05	0.148637	0.585165	No Change
ADAM32	3.377	-2	-2.51989	-0.52	-1.43	0.0494878	0.310893	No Change
ADAM33	6.053	-0.579215	-0.878653	-0.3	-1.23	0.346795	0.845961	No Change
ADAM8	3.805	-0.623027	-1.10679	-0.48	-1.39	0.158577	0.602921	No Change
ADAM9	6.051	5.20208	4.87863	-0.32	-1.25	0.381897	0.867107	No Change
ADAMTS1	4.642	-1.01457	-0.410818	0.6	1.52	0.129918	0.54506	No Change
ADAMTS10	4.457	-0.883056	-1.3542	-0.47	-1.39	0.154722	0.594043	No Change
ADAMTS13	7.332	-0.557799	-1.05921	-0.5	-1.41	0.131115	0.548276	No Change
ADAMTS14	6.754	-3.18442	-2.85137	0.33	1.26	0.00969624	0.102418	No Change
ADAMTS15	5.668	-3.12166	-2.7499	0.37	1.29	0.00757237	0.0862904	No Change
ADAMTS18	6.044	0.583036	1.60284	1.02	2.03	0.0176412	0.155842	No Change
ADAMTS19	5.166	-3.00116	-3.25318	-0.25	-1.19	0.0701546	0.386804	No Change
ADAMTS2	7.047	-3.32193	-2.69645	0.63	1.55	8.56177e-07	4.27438e-05	Treatment 2 Up
ADAMTS3	5.995	1.33025	1.57819	0.25	1.19	0.629453	0.959053	No Change
ADAMTS4	4.769	-3.06392	-3.05889	0.01	1.01	0.842087	0.994913	No Change
ADAMTS5	9.655	-2.74018	-2.51989	0.22	1.16	0.39019	0.871319	No Change
ADAMTS6	7.793	-0.137195	1.21925	1.36	2.57	0.00133351	0.0225338	Treatment 2 Up
ADAMTS7	6.284	-1.14034	0.628747	1.77	3.41	9.59619e-06	0.000359037	Treatment 2 Up
ADAMTS8	4.167	-3.25318	-2.94342	0.31	1.24	0.0194531	0.166875	No Change
ADAMTS9	8.648	-2.78673	-2.88996	-0.1	-1.07	0.434332	0.899053	No Change
ADAMTSL3	8.614	-3.25318	-3.05889	0.19	1.14	0.0130698	0.1271	No Change
ADAMTSL4	4.564	1.62201	0.31855	-1.3	-2.46	0.00103002	0.0183892	Treatment 2 Down
ADAMTSL5	2.995	2.18085	1.92881	-0.25	-1.19	0.476037	0.924483	No Change
ADAP1	2.962	-1.2932	-0.395429	0.9	1.87	0.0241082	0.194392	No Change
ADAP2	2.756	0.730948	1.91836	1.19	2.28	0.00587184	0.0708112	No Change
ADAR	7.077	7.18287	7.35009	0.17	1.13	0.782932	0.989204	No Change
ADARB1	9.233	0.555683	0.71152	0.16	1.12	0.784043	0.989486	No Change
ADARB2	8.823	-0.701771	-2.4477	-1.75	-3.36	4.08901e-08	2.99831e-06	Treatment 2 Down
ADAT1	3.592	2.88734	2.65142	-0.24	-1.18	0.488346	0.932034	No Change
ADAT2	7.486	0.416587	0.800611	0.38	1.3	0.399278	0.87642	No Change
ADAT3	1.624	-0.364287	-0.155216	0.21	1.16	0.694093	0.96984	No Change
ADCK1	3.584	0.323542	0.644032	0.32	1.25	0.502116	0.932803	No Change
ADCK2	2.529	3.10037	3.19227	0.09	1.06	0.893579	0.995617	No Change
ADCK5	1.992	0.869924	1.05598	0.19	1.14	0.753953	0.984443	No Change
ADCY1	12.909	0.363851	1.06004	0.7	1.62	0.104657	0.484771	No Change
ADCY10	5.833	-3.25318	-3.25318	0	1	0.82816	0.994913	No Change
ADCY3	4.443	2.77535	3.35574	0.58	1.49	0.201633	0.684828	No Change
ADCY4	4.104	-2.36273	-2.89793	-0.54	-1.45	0.012924	0.12613	No Change
ADCY5	7	-1.81654	-1.01634	0.8	1.74	0.0238235	0.192878	No Change
ADCY6	7.709	2.30804	2.18229	-0.13	-1.09	0.66925	0.964213	No Change
ADCY7	6.224	0.304641	0.853784	0.55	1.46	0.21354	0.703024	No Change
ADCY9	7.716	-0.405736	0.613439	1.02	2.03	0.0123013	0.122157	No Change
ADCYAP1	3.372	-3.18442	-3.25318	-0.07	-1.05	0.273709	0.774469	No Change
ADCYAP1R1	6.641	-3.00116	-1.89793	1.1	2.14	1.94461e-06	8.79898e-05	Treatment 2 Up
ADD1	10.322	3.54695	3.6609	0.11	1.08	0.879049	0.995617	No Change
ADD2	6.856	1.9702	1.69002	-0.28	-1.21	0.421756	0.890634	No Change
ADD3	5.709	3.54278	3.72081	0.18	1.13	0.759475	0.984443	No Change
ADD3-AS1	1.396	-2.60012	-2.60545	-0.01	-1.01	0.845763	0.995617	No Change
ADGRA1	6.393	-3.32193	-3.18442	0.14	1.1	0.0817843	0.423949	No Change
ADGRA2	6.182	-0.525251	-0.0817955	0.44	1.36	0.283199	0.782693	No Change
ADGRA3	8.066	2.71009	3.38504	0.67	1.59	0.133493	0.552299	No Change
ADGRB1	5.498	2.43635	2.23837	-0.2	-1.15	0.541944	0.941751	No Change
ADGRB2	6.284	0.992021	1.29911	0.31	1.24	0.529603	0.937661	No Change
ADGRB3	5.828	-1.83742	-1.53609	0.3	1.23	0.361225	0.854345	No Change
ADGRD1	6.014	-2.8365	-2.64386	0.19	1.14	0.378959	0.867107	No Change
ADGRE1	3.223	-1.39793	-0.596487	0.8	1.74	0.0314212	0.230368	No Change
ADGRE2	7.07	0.695444	0.594422	-0.1	-1.07	0.707041	0.973768	No Change
ADGRE5	3.472	4.4584	3.65329	-0.81	-1.75	0.0416461	0.27649	No Change
ADGRF4	3.379	-2.94342	-3.25318	-0.31	-1.24	0.0140134	0.133432	No Change
ADGRG1	4.667	0.58339	-1.02945	-1.61	-3.05	3.92651e-05	0.00120099	Treatment 2 Down
ADGRG2	4.824	-2.78673	-2.85137	-0.06	-1.04	0.626791	0.959053	No Change
ADGRG3	3.199	-3.25318	-3.25318	0	1	0.936692	0.995617	No Change
ADGRG5	3.782	-3.32193	-3.18442	0.14	1.1	0.115448	0.511077	No Change
ADGRG6	7.26	4.3345	5.74681	1.41	2.66	0.00138126	0.0230796	Treatment 2 Up
ADGRL1	7.833	2.58124	3.0796	0.5	1.41	0.27838	0.777088	No Change
ADGRL2	6.68	4.42121	5.04291	0.62	1.54	0.173621	0.634846	No Change
ADGRL3	6.93	-1.27144	-0.836501	0.43	1.35	0.231626	0.721636	No Change
ADGRL4	3.604	-2.25318	-3.18442	-0.93	-1.91	9.77472e-07	4.76999e-05	Treatment 2 Down
ADGRV1	20.224	-0.880607	-2.12577	-1.25	-2.38	4.51296e-05	0.00133319	Treatment 2 Down
ADH5	3.701	4.198	4.46487	0.27	1.21	0.605383	0.959053	No Change
ADHFE1	2.23	-0.9302	-1.5818	-0.65	-1.57	0.0623138	0.358621	No Change
ADI1	4.611	3.56914	3.73256	0.16	1.12	0.795427	0.991429	No Change
ADIPOR1	2.339	4.69432	4.70885	0.01	1.01	0.929917	0.995617	No Change
ADIPOR2	3.979	5.98332	6.13754	0.15	1.11	0.806384	0.994439	No Change
ADIRF	0.669	-2.69645	-3.13267	-0.44	-1.36	0.275965	0.774469	No Change
ADK	2.427	3.19663	3.66513	0.47	1.39	0.314227	0.81706	No Change
ADM	1.445	3.79504	5.17822	1.38	2.6	0.00181412	0.0282168	Treatment 2 Up
ADM2	4.271	1.75626	0.249125	-1.51	-2.85	0.000182795	0.00442832	Treatment 2 Down
ADM5	2.11	-1.32918	-1.31297	0.02	1.01	0.889883	0.995617	No Change
ADNP	4.708	5.13665	5.60797	0.47	1.39	0.311531	0.815982	No Change
ADNP2	5.383	4.12882	3.92365	-0.21	-1.16	0.539513	0.941131	No Change
ADO	3.723	3.30596	3.14931	-0.16	-1.12	0.619045	0.959053	No Change
ADORA1	3.266	-1.57216	-1.2816	0.29	1.22	0.490868	0.932803	No Change
ADORA2A	3.365	-3.12166	-2.94342	0.18	1.13	0.282471	0.782091	No Change
ADORA2B	1.883	2.34188	0.314083	-2.03	-4.08	1.45409e-06	6.80439e-05	Treatment 2 Down
ADPGK	3.011	3.03465	3.33258	0.3	1.23	0.552059	0.946956	No Change
ADPGK-AS1	2.727	-3.25318	-2.9477	0.31	1.24	0.0496022	0.311058	No Change
ADPRH	3.503	1.07255	0.0776156	-0.99	-1.99	0.010248	0.107144	No Change
ADPRHL1	2.165	0.234578	0.378127	0.14	1.1	0.823076	0.994913	No Change
ADPRHL2	1.685	3.27088	3.38381	0.11	1.08	0.88352	0.995617	No Change
ADPRM	1.624	2.50716	1.89705	-0.61	-1.53	0.116352	0.513319	No Change
ADRA1A	3.728	-3.00116	-3.19041	-0.19	-1.14	0.224196	0.715454	No Change
ADRA1B	2.252	0.0970435	-0.722092	-0.82	-1.77	0.0386743	0.263251	No Change
ADRA1D	2.664	-2.01871	-2.28673	-0.27	-1.21	0.365874	0.85715	No Change
ADRA2A	3.872	-3.32193	-3.12166	0.2	1.15	0.0279368	0.214786	No Change
ADRA2B	3.265	-0.104781	0.883192	0.99	1.99	0.0181044	0.159019	No Change
ADRA2C	1.957	1.77989	1.992	0.21	1.16	0.698185	0.971811	No Change
ADRB1	2.861	-1.41517	-0.621659	0.79	1.73	0.0272843	0.212895	No Change
ADRB2	2.041	-2.17113	-2.12166	0.05	1.04	0.993642	0.998862	No Change
ADRM1	2.542	5.11934	5.5614	0.44	1.36	0.351127	0.849138	No Change
ADSL	1.766	4.992	5.26636	0.27	1.21	0.593847	0.956307	No Change
ADSS	3.091	3.80401	3.97164	0.17	1.13	0.780528	0.988649	No Change
ADSSL1	2.064	1.51601	1.49248	-0.02	-1.01	0.859707	0.995617	No Change
ADTRP	2.896	-3.12166	-3.32193	-0.2	-1.15	0.0173621	0.153981	No Change
AEBP1	4.408	-3.18442	-3.18442	0	1	0.608201	0.959053	No Change
AEBP2	5.798	3.88106	4.03999	0.16	1.12	0.795642	0.991429	No Change
AEN	3.704	3.54644	3.801	0.25	1.19	0.62012	0.959053	No Change
AES	3.897	5.53954	5.68296	0.14	1.1	0.825334	0.994913	No Change
AFAP1	7.752	0.948581	1.65349	0.7	1.62	0.105968	0.489051	No Change
AFAP1-AS1	6.792	-3.25318	-3.12166	0.13	1.09	0.0670549	0.376539	No Change
AFAP1L1	4.545	1.38805	1.93064	0.54	1.45	0.2278	0.717457	No Change
AFAP1L2	5.676	0.654996	-1.02915	-1.68	-3.2	1.00587e-05	0.000374476	Treatment 2 Down
AFDN	11.924	3.47951	2.86591	-0.61	-1.53	0.115392	0.511077	No Change
AFDN-AS1	2.309	-2.91414	-2.73697	0.18	1.13	0.678533	0.966517	No Change
AFF1	10.213	2.36756	2.20476	-0.16	-1.12	0.608021	0.959053	No Change
AFF2	13.984	-3.18442	-3.12166	0.06	1.04	0.745164	0.982999	No Change
AFF3	8.94	1.87276	1.66958	-0.2	-1.15	0.528231	0.937248	No Change
AFF4	10.318	4.9487	4.50439	-0.44	-1.36	0.236089	0.726821	No Change
AFG1L	2.242	1.65532	1.53224	-0.12	-1.09	0.697258	0.971618	No Change
AFG3L2	3.192	5.30176	5.76803	0.47	1.39	0.3224	0.823036	No Change
AFMID	3.422	2.38367	2.37806	-0.01	-1.01	0.893097	0.995617	No Change
AFTPH	4.113	4.36338	3.93345	-0.43	-1.35	0.250927	0.750598	No Change
AGA	2.093	2.74794	2.45523	-0.29	-1.22	0.409427	0.882642	No Change
AGAP1	11.348	2.79899	2.81907	0.02	1.01	0.940688	0.99562	No Change
AGAP11	5.657	-2.05889	-2.52945	-0.47	-1.39	0.0634656	0.36372	No Change
AGAP2	6.068	0.45229	-0.856559	-1.31	-2.48	0.000482641	0.00992162	Treatment 2 Down
AGAP2-AS1	1.529	3.09504	2.6612	-0.43	-1.35	0.251577	0.751711	No Change
AGAP3	7.425	1.83167	2.37539	0.54	1.45	0.228404	0.717765	No Change
AGAP4	2.877	-2.02945	-2.0367	-0.01	-1.01	0.936464	0.995617	No Change
AGAP5	3.929	-2.04402	-2.32373	-0.28	-1.21	0.254782	0.755514	No Change
AGAP6	2.764	-0.390207	-0.21847	0.17	1.13	0.745609	0.983372	No Change
AGAP9	10.881	-2.51989	-2.74018	-0.22	-1.16	0.259633	0.762689	No Change
AGBL2	3.861	-0.00115508	-0.018115	-0.02	-1.01	0.86967	0.995617	No Change
AGBL3	3.516	-0.341116	-0.416193	-0.08	-1.06	0.755371	0.984443	No Change
AGBL4	6.267	-2.78673	-2.47616	0.31	1.24	0.207135	0.692586	No Change
AGBL5	3.399	4.03121	4.80049	0.77	1.71	0.0865787	0.434485	No Change
AGER	2.445	-0.0974776	-0.35585	-0.26	-1.2	0.411645	0.883017	No Change
AGFG1	8.724	4.84947	4.85257	0	1	0.917283	0.995617	No Change
AGFG2	5.431	0.200761	0.206797	0.01	1.01	0.930527	0.995617	No Change
AGGF1	4.804	4.06428	4.03716	-0.03	-1.02	0.851611	0.995617	No Change
AGK	3.794	3.72046	3.79493	0.07	1.05	0.955303	0.997183	No Change
AGL	8.181	3.00893	2.93162	-0.08	-1.06	0.760602	0.984443	No Change
AGMAT	3.147	1.01665	0.478177	-0.54	-1.45	0.152139	0.591032	No Change
AGMO	2.462	-3.12166	-2.84019	0.28	1.21	0.10931	0.497501	No Change
AGO1	7.677	3.78643	4.1217	0.34	1.27	0.49524	0.932803	No Change
AGO2	3.481	5.70684	6.21891	0.51	1.42	0.271224	0.773192	No Change
AGO3	4.494	3.64771	3.669	0.02	1.01	0.939707	0.995617	No Change
AGO4	7.042	1.76191	1.85075	0.09	1.06	0.924874	0.995617	No Change
AGPAT1	3.192	4.40988	4.85929	0.45	1.37	0.342241	0.841261	No Change
AGPAT2	1.542	2.55558	2.97544	0.42	1.34	0.378857	0.867107	No Change
AGPAT3	7.62	1.33886	1.44576	0.11	1.08	0.889725	0.995617	No Change
AGPAT4	8.656	0.0425763	-0.168943	-0.21	-1.16	0.497407	0.932803	No Change
AGPAT4-IT1	1.85	-2.78673	-2.82918	-0.04	-1.03	0.964255	0.997682	No Change
AGPAT5	5.511	3.28385	3.49508	0.21	1.16	0.699313	0.972008	No Change
AGPS	7.72	4.39437	4.41027	0.02	1.01	0.933166	0.995617	No Change
AGRN	7.29	3.9734	4.18561	0.21	1.16	0.707987	0.974009	No Change
AGTPBP1	4.913	3.17455	2.9314	-0.24	-1.18	0.479215	0.926876	No Change
AGTR1	2.566	-2.79364	-3.19041	-0.4	-1.32	0.0185889	0.162147	No Change
AGTRAP	1.274	3.48472	3.78254	0.3	1.23	0.558879	0.947619	No Change
AHCTF1	8.806	3.10875	3.37294	0.26	1.2	0.607505	0.959053	No Change
AHCY	3.315	4.88967	5.36545	0.48	1.39	0.309764	0.81445	No Change
AHCYL1	4.948	5.77845	6.11102	0.33	1.26	0.501146	0.932803	No Change
AHCYL2	5.759	2.82986	3.05739	0.23	1.17	0.667778	0.964119	No Change
AHDC1	6.611	1.56043	1.54876	-0.01	-1.01	0.878056	0.995617	No Change
AHI1	6.413	3.2047	3.29422	0.09	1.06	0.924091	0.995617	No Change
AHNAK	19.258	5.02698	4.26052	-0.77	-1.71	0.0440382	0.28645	No Change
AHNAK2	18.337	2.71538	1.66307	-1.05	-2.07	0.00702786	0.0817512	No Change
AHR	6.236	5.43568	3.34708	-2.09	-4.26	2.17218e-06	9.69511e-05	Treatment 2 Down
AHRR	6.862	-1.60012	-0.971708	0.63	1.55	0.0903051	0.441184	No Change
AHSA1	1.527	5.81543	6.50468	0.69	1.61	0.128776	0.543182	No Change
AIDA	4.48	0.908689	0.700433	-0.21	-1.16	0.517031	0.934151	No Change
AIF1L	3.715	1.64557	3.15889	1.51	2.85	0.000519456	0.0104946	Treatment 2 Up
AIFM1	3.236	4.67241	5.08115	0.41	1.33	0.391686	0.871919	No Change
AIFM2	4.637	-1.07408	-0.675537	0.4	1.32	0.306316	0.810608	No Change
AIFM3	2.506	-1.34019	-1.6299	-0.29	-1.22	0.38395	0.868169	No Change
AIG1	4.631	2.5613	2.35219	-0.21	-1.16	0.537621	0.940751	No Change
AIM2	1.478	-3.19041	-3.25318	-0.06	-1.04	0.938272	0.995617	No Change
AIMP1	3.251	4.03322	4.11629	0.08	1.06	0.938249	0.995617	No Change
AIMP2	1.215	4.72354	5.09608	0.37	1.29	0.443237	0.90331	No Change
AIP	1.227	5.55087	5.43072	-0.12	-1.09	0.678957	0.966608	No Change
AJAP1	3.31	-3.19041	-2.69041	0.5	1.41	0.00930458	0.0994325	No Change
AJUBA	4.735	2.27492	2.89638	0.62	1.54	0.172101	0.631818	No Change
AK1	2.259	2.05657	2.60835	0.55	1.46	0.229717	0.719098	No Change
AK2	5.763	4.12935	4.42957	0.3	1.23	0.550565	0.946518	No Change
AK3	4.613	2.0018	2.25515	0.25	1.19	0.625874	0.959053	No Change
AK4	7.312	2.20623	2.4526	0.25	1.19	0.609137	0.959053	No Change
AK5	5.585	-3.32193	-2.88996	0.43	1.35	0.000547182	0.010947	No Change
AK7	4.31	-0.251641	-0.372824	-0.12	-1.09	0.66441	0.964119	No Change
AK8	2.575	-1.2056	-1.86273	-0.66	-1.58	0.0501997	0.312322	No Change
AK9	8.792	-1.86273	-1.55889	0.3	1.23	0.381551	0.867107	No Change
AKAP1	4.765	3.44883	3.75446	0.31	1.24	0.539625	0.941131	No Change
AKAP10	3.933	3.63866	3.56438	-0.07	-1.05	0.765458	0.984644	No Change
AKAP11	9.907	3.64714	3.11769	-0.53	-1.44	0.162752	0.611832	No Change
AKAP12	8.893	6.64866	5.33524	-1.31	-2.48	0.00144932	0.0238528	Treatment 2 Down
AKAP13	16.994	2.59809	1.91109	-0.69	-1.61	0.0742348	0.401881	No Change
AKAP2	7.311	-3.12166	-3.18442	-0.06	-1.04	0.509998	0.932803	No Change
AKAP3	3.31	-2.22268	-2.88996	-0.67	-1.59	0.0040377	0.0525926	No Change
AKAP5	6.485	-1.30941	1.68754	3	8	1.98512e-12	3.46869e-10	Treatment 2 Up
AKAP6	12.386	-0.76142	-1.32193	-0.56	-1.47	0.075735	0.405988	No Change
AKAP7	3.451	1.08727	1.17491	0.09	1.06	0.921375	0.995617	No Change
AKAP8	3.942	2.78658	2.85169	0.07	1.05	0.970796	0.99786	No Change
AKAP8L	2.982	3.72733	3.77814	0.05	1.04	0.999622	0.999744	No Change
AKAP9	16.203	3.45437	3.26898	-0.19	-1.14	0.562883	0.948999	No Change
AKIP1	2.275	2.07456	2.25181	0.18	1.13	0.763099	0.984443	No Change
AKIRIN1	2.721	6.33695	6.34004	0	1	0.91004	0.995617	No Change
AKIRIN2	1.927	4.34924	3.97854	-0.37	-1.29	0.314731	0.81706	No Change
AKNA	8.755	1.26977	-0.150402	-1.42	-2.68	0.000303838	0.00674396	Treatment 2 Down
AKNAD1	3.9	-2.15236	-2.88996	-0.74	-1.67	0.00357127	0.0479609	Treatment 2 Down
AKR1A1	2.003	4.0103	3.68634	-0.32	-1.25	0.371541	0.862108	No Change
AKR1B1	1.388	5.87638	6.2703	0.39	1.31	0.412032	0.883293	No Change
AKR1C1	2.823	-3.25318	-3.25318	0	1	0.938272	0.995617	No Change
AKR1C3	2.599	-3.25318	-3.32193	-0.07	-1.05	0.223355	0.715202	No Change
AKR1D1	3.323	-3.32193	-3.25318	0.07	1.05	0.115805	0.511593	No Change
AKR1E2	2.12	-2.4784	-2.41414	0.06	1.04	0.990603	0.998451	No Change
AKR7A2	3.031	2.92297	3.65296	0.73	1.66	0.104892	0.485447	No Change
AKR7A3	1.234	-2.06015	-2.16096	-0.1	-1.07	0.799881	0.992227	No Change
AKR7L	2.307	-2.64668	-1.97171	0.67	1.59	0.0406164	0.271208	No Change
AKT1	4.693	3.40298	4.00439	0.6	1.52	0.185263	0.656799	No Change
AKT1S1	3.003	3.31829	3.56012	0.24	1.18	0.643493	0.959053	No Change
AKT2	7.126	2.81593	3.12439	0.31	1.24	0.535857	0.940751	No Change
AKT3	7.326	3.60751	3.41997	-0.19	-1.14	0.564245	0.948999	No Change
AKTIP	2.508	2.11522	2.34641	0.23	1.17	0.654701	0.961702	No Change
ALAD	3.523	2.42267	2.70817	0.29	1.22	0.574998	0.951889	No Change
ALAS1	2.44	4.47306	4.5842	0.11	1.08	0.885188	0.995617	No Change
ALCAM	7.178	3.24283	4.73547	1.49	2.81	0.000704162	0.013559	Treatment 2 Up
ALDH16A1	3.089	1.14983	0.699285	-0.45	-1.37	0.216122	0.707836	No Change
ALDH18A1	3.445	4.4729	4.82108	0.35	1.27	0.476116	0.924483	No Change
ALDH1A1	2.431	-3.01046	-2.88996	0.12	1.09	0.448999	0.907334	No Change
ALDH1A2	3.874	-2.7499	-2.88996	-0.14	-1.1	0.338344	0.838586	No Change
ALDH1A3	3.482	-0.163855	0.0998126	0.26	1.2	0.580064	0.952662	No Change
ALDH1B1	3.068	4.2996	5.11727	0.82	1.77	0.0682894	0.38018	No Change
ALDH1L1	11.377	-1.34297	-1.43651	-0.09	-1.06	0.663325	0.964119	No Change
ALDH1L2	8.165	2.44573	0.899834	-1.55	-2.93	0.000146015	0.00365038	Treatment 2 Down
ALDH2	2.047	1.1761	1.90681	0.73	1.66	0.101355	0.476499	No Change
ALDH3A1	4.045	-2.74018	-2.80764	-0.07	-1.05	0.803876	0.993558	No Change
ALDH3A2	4.143	4.86121	4.91279	0.05	1.04	0.995587	0.999226	No Change
ALDH3B1	5.987	-0.17738	-0.798421	-0.62	-1.54	0.076964	0.410887	No Change
ALDH3B2	2.845	-3.25318	-3.18442	0.07	1.05	0.638816	0.959053	No Change
ALDH4A1	3.565	2.21278	2.52288	0.31	1.24	0.527595	0.937125	No Change
ALDH5A1	5.159	1.998	2.73585	0.74	1.67	0.0966567	0.46212	No Change
ALDH6A1	2.331	2.68022	2.61825	-0.06	-1.04	0.78651	0.989549	No Change
ALDH7A1	5.277	3.2379	4.12794	0.89	1.85	0.0417736	0.277096	No Change
ALDH8A1	2.591	-1.87041	-1.81297	0.06	1.04	0.986616	0.998093	No Change
ALDH9A1	2.772	3.92155	3.77543	-0.15	-1.11	0.636996	0.959053	No Change
ALDOA	3.454	7.19674	7.11054	-0.09	-1.06	0.743415	0.98208	No Change
ALDOC	1.642	1.6358	-0.207038	-1.84	-3.58	8.92104e-06	0.000336074	Treatment 2 Down
ALG1	5.308	0.94093	1.14686	0.21	1.16	0.691676	0.969835	No Change
ALG10	3.124	2.47463	2.0976	-0.38	-1.3	0.304513	0.808288	No Change
ALG10B	10.071	1.94625	1.5168	-0.43	-1.35	0.245962	0.742369	No Change
ALG11	2.005	2.12198	2.12759	0.01	1.01	0.922559	0.995617	No Change
ALG12	2.363	2.02312	2.37594	0.35	1.27	0.46001	0.913135	No Change
ALG13	6.975	2.02391	1.83185	-0.19	-1.14	0.553858	0.946956	No Change
ALG14	1.053	2.16611	2.51182	0.35	1.27	0.482709	0.928504	No Change
ALG1L	0.914	-2.76641	-2.89793	-0.13	-1.09	0.61953	0.959053	No Change
ALG1L2	0.983	-3.32193	-3.05889	0.26	1.2	0.115448	0.511077	No Change
ALG1L9P	3.864	-3.01046	-2.9477	0.06	1.04	0.711237	0.97503	No Change
ALG2	2.986	3.12802	3.44359	0.32	1.25	0.524459	0.935746	No Change
ALG3	2.243	2.15625	2.47628	0.32	1.25	0.522531	0.935665	No Change
ALG5	1.338	4.21179	4.27093	0.06	1.04	0.984065	0.99786	No Change
ALG6	3.356	3.10494	3.40933	0.3	1.23	0.538276	0.940751	No Change
ALG8	1.823	5.32272	5.81223	0.49	1.4	0.295775	0.796672	No Change
ALG9	7.791	1.37541	1.54832	0.17	1.13	0.760848	0.984443	No Change
ALK	6.355	-2.48289	-3.32193	-0.84	-1.79	2.75593e-09	2.51478e-07	Treatment 2 Down
ALKBH1	2.579	2.19135	2.26888	0.08	1.06	0.951247	0.997183	No Change
ALKBH2	1.193	4.06389	3.87688	-0.19	-1.14	0.574003	0.951554	No Change
ALKBH3	1.718	2.85179	2.97517	0.12	1.09	0.860309	0.995617	No Change
ALKBH4	2.118	2.0524	2.37077	0.32	1.25	0.516256	0.933969	No Change
ALKBH5	3.429	4.8081	5.17077	0.36	1.28	0.455955	0.911051	No Change
ALKBH6	1.564	1.69372	1.84764	0.15	1.11	0.802215	0.993161	No Change
ALKBH7	1.327	2.63797	2.12958	-0.51	-1.42	0.182568	0.651746	No Change
ALKBH8	4.055	2.28485	1.94629	-0.34	-1.27	0.347235	0.846191	No Change
ALLC	2.528	-3.18442	-3.12166	0.06	1.04	0.758833	0.984443	No Change
ALMS1	13.607	2.46978	2.31903	-0.15	-1.11	0.621775	0.959053	No Change
ALOX12	2.602	-3.18442	-3.25318	-0.07	-1.05	0.507768	0.932803	No Change
ALOX12-AS1	2.136	0.442982	0.371994	-0.07	-1.05	0.832217	0.994913	No Change
ALOX12B	2.487	-0.00173331	-0.175537	-0.17	-1.13	0.558103	0.947619	No Change
ALOX15	3.011	-2.69645	-2.94342	-0.25	-1.19	0.280175	0.779318	No Change
ALOX5	2.547	-3.06392	-2.60545	0.46	1.38	0.0429304	0.282214	No Change
ALOX5AP	1.264	-1.65522	-2.7499	-1.09	-2.13	0.00322558	0.0444837	Treatment 2 Down
ALOXE3	3.62	-0.155216	-1.81743	-1.66	-3.16	7.22239e-06	0.000280444	Treatment 2 Down
ALPK1	8.615	1.6799	-0.644032	-2.32	-4.99	9.53315e-09	7.8291e-07	Treatment 2 Down
ALPK2	7.626	-3.00116	-2.26641	0.73	1.66	0.000403128	0.00851076	Treatment 2 Up
ALPK3	10.991	-1.92238	-1.94448	-0.02	-1.01	0.77359	0.986307	No Change
ALPL	2.733	-0.352785	-0.255229	0.1	1.07	0.912611	0.995617	No Change
ALPP	2.856	-3.25318	-3.07921	0.17	1.13	0.138207	0.560728	No Change
ALPPL2	2.483	-2.88996	-2.43493	0.46	1.38	0.0668177	0.375978	No Change
ALS2	9.992	3.26456	3.04786	-0.22	-1.16	0.520272	0.934466	No Change
ALS2CL	5.585	-1.2863	-1.36035	-0.07	-1.05	0.709716	0.974591	No Change
ALS2CR12	2.177	-1.31297	-1.9477	-0.63	-1.55	0.0618269	0.356569	No Change
ALX1	1.289	1.75635	2.85395	1.1	2.14	0.0139219	0.132792	No Change
ALX3	1.474	-2.56392	-2.64386	-0.08	-1.06	0.550156	0.94631	No Change
ALX4	5.462	-0.1938	-0.155216	0.04	1.03	0.993801	0.998862	No Change
ALYREF	1.091	6.31678	6.79006	0.47	1.39	0.313872	0.81706	No Change
AMACR	3.858	-1.57793	-1.43493	0.14	1.1	0.724301	0.977166	No Change
AMBP	2.03	-3.18442	-3.25318	-0.07	-1.05	0.509263	0.932803	No Change
AMBRA1	5.796	2.15262	2.18719	0.03	1.02	0.971133	0.99786	No Change
AMD1	3.606	4.56643	4.97377	0.41	1.33	0.394412	0.873454	No Change
AMDHD1	2.127	1.42998	0.255987	-1.17	-2.25	0.00332318	0.045524	Treatment 2 Down
AMDHD2	2.272	1.26588	1.43239	0.17	1.13	0.768641	0.98524	No Change
AMER1	8.441	0.510882	1.99695	1.49	2.81	0.00047998	0.00987929	Treatment 2 Up
AMFR	3.586	4.36088	4.46718	0.11	1.08	0.894676	0.995617	No Change
AMH	2.013	-1.61014	-2.01046	-0.4	-1.32	0.208115	0.69435	No Change
AMHR2	3.207	-3.18442	-3.25318	-0.07	-1.05	0.149449	0.58725	No Change
AMIGO1	2.469	2.77855	3.07762	0.3	1.23	0.545699	0.943982	No Change
AMIGO2	3.953	0.62293	3.43533	2.81	7.01	3.55644e-10	4.1137e-08	Treatment 2 Up
AMMECR1	5.899	3.36421	3.35907	-0.01	-1.01	0.896265	0.995617	No Change
AMMECR1L	4.767	3.57166	3.76162	0.19	1.14	0.735099	0.980022	No Change
AMN	2.334	-2.87041	-2.51989	0.35	1.27	0.258279	0.76199	No Change
AMN1	2.396	2.60451	2.20935	-0.4	-1.32	0.279943	0.779036	No Change
AMOT	7.673	1.25076	1.51827	0.27	1.21	0.587643	0.954341	No Change
AMOTL1	8.986	2.63007	1.82909	-0.8	-1.74	0.0375795	0.259587	No Change
AMOTL2	5.617	4.19178	4.77297	0.58	1.49	0.205505	0.690128	No Change
AMPD1	2.39	-3.19041	-3.25318	-0.06	-1.04	0.50924	0.932803	No Change
AMPD2	4.905	3.71338	4.01179	0.3	1.23	0.555075	0.94697	No Change
AMPD3	5.691	-1.94448	-1.97393	-0.03	-1.02	0.811434	0.994913	No Change
AMPH	5.259	-2.43916	-2.06392	0.38	1.3	0.190902	0.663051	No Change
AMT	2.35	0.593409	-0.655216	-1.25	-2.38	0.00137963	0.0230796	Treatment 2 Down
AMY2B	6.819	-2.35893	-2.69041	-0.33	-1.26	0.0951403	0.456824	No Change
AMZ2	2.961	4.58136	4.72958	0.15	1.11	0.815987	0.994913	No Change
ANAPC1	7.688	2.47362	2.7828	0.31	1.24	0.527858	0.937125	No Change
ANAPC10	1.944	2.25994	2.09424	-0.17	-1.13	0.602387	0.959053	No Change
ANAPC11	1.387	3.95017	4.18319	0.23	1.17	0.6479	0.959791	No Change
ANAPC13	1.839	4.11231	4.53781	0.43	1.35	0.381696	0.867107	No Change
ANAPC15	2.119	2.56525	3.24637	0.68	1.6	0.131914	0.549501	No Change
ANAPC16	4.388	3.82912	3.67073	-0.16	-1.12	0.613718	0.959053	No Change
ANAPC2	3.495	1.78484	2.10635	0.32	1.25	0.50797	0.932803	No Change
ANAPC4	3.955	3.29565	3.34755	0.05	1.04	0.997052	0.999637	No Change
ANAPC5	4.183	4.91456	5.12263	0.21	1.16	0.704077	0.972851	No Change
ANAPC7	3.633	4.23725	4.44952	0.21	1.16	0.700183	0.972142	No Change
ANG	1.321	0.974525	0.699367	-0.28	-1.21	0.467422	0.91945	No Change
ANGEL1	4.101	2.01436	2.59281	0.58	1.49	0.197618	0.677365	No Change
ANGEL2	5.809	2.87294	2.54813	-0.32	-1.25	0.362835	0.854345	No Change
ANGPT1	5.137	1.19225	1.76328	0.57	1.48	0.201705	0.684931	No Change
ANGPT4	1.912	-2.52945	-3.19041	-0.66	-1.58	0.00719877	0.0834438	No Change
ANGPTL1	3.627	-3.25318	-3.25318	0	1	0.936732	0.995617	No Change
ANGPTL4	1.896	2.02397	1.21723	-0.81	-1.75	0.0401283	0.269794	No Change
ANGPTL6	1.867	-2.21798	-2.35893	-0.14	-1.1	0.612131	0.959053	No Change
ANGPTL7	2.285	-2.10545	-3.02945	-0.92	-1.89	0.000127176	0.00326386	Treatment 2 Down
ANK1	9.235	-0.636149	-1.94448	-1.31	-2.48	5.03719e-05	0.00145151	Treatment 2 Down
ANK2	15.198	1.15829	-0.0736011	-1.23	-2.35	0.00143247	0.0236229	Treatment 2 Down
ANK3	19.562	-1.57921	-1.26892	0.31	1.24	0.366832	0.857683	No Change
ANKAR	5.518	-0.380118	-0.776078	-0.4	-1.32	0.242827	0.73737	No Change
ANKDD1A	4.558	-0.76142	-0.504631	0.26	1.2	0.559726	0.948493	No Change
ANKDD1B	2.538	-2.61621	-3.05889	-0.44	-1.36	0.0228517	0.186736	No Change
ANKEF1	3.857	2.90706	2.68587	-0.22	-1.16	0.511017	0.932803	No Change
ANKFN1	2.409	-3.00116	-3.19041	-0.19	-1.14	0.225142	0.716471	No Change
ANKFY1	9.154	3.92401	4.12596	0.2	1.15	0.719038	0.976069	No Change
ANKH	8.195	0.866308	1.26298	0.4	1.32	0.392587	0.872232	No Change
ANKHD1	8.476	-1.22111	-1.04586	0.18	1.13	0.724175	0.977166	No Change
ANKHD1-EIF4EBP3	8.364	-1.94342	-2.12166	-0.18	-1.13	0.543712	0.942655	No Change
ANKIB1	6.061	4.36909	4.56953	0.2	1.15	0.72047	0.976075	No Change
ANKK1	2.535	-3.19041	-3.00116	0.19	1.14	0.231275	0.720951	No Change
ANKLE1	3.311	0.677818	1.76431	1.09	2.13	0.0116786	0.118015	No Change
ANKLE2	4.701	4.46887	4.71062	0.24	1.18	0.648673	0.959791	No Change
ANKMY1	5.55	-0.0515735	-0.248987	-0.2	-1.15	0.565815	0.948999	No Change
ANKMY2	2.656	2.81352	2.84578	0.03	1.02	0.971195	0.99786	No Change
ANKRA2	2.189	2.10643	1.577	-0.53	-1.44	0.162799	0.611832	No Change
ANKRD1	1.965	-2.98289	-1.99425	0.99	1.99	0.00205023	0.0310369	Treatment 2 Up
ANKRD10	3.211	2.80239	2.88381	0.08	1.06	0.938926	0.995617	No Change
ANKRD11	14.072	3.90696	3.3093	-0.6	-1.52	0.120724	0.524573	No Change
ANKRD12	11.849	3.34873	3.30301	-0.05	-1.04	0.807162	0.994662	No Change
ANKRD13A	5.981	2.16723	2.67496	0.51	1.42	0.269081	0.770512	No Change
ANKRD13B	3.346	0.967673	1.73102	0.76	1.69	0.084774	0.42989	No Change
ANKRD13C	5.654	2.81459	3.09827	0.28	1.21	0.575629	0.951943	No Change
ANKRD13D	3.986	3.02589	3.03272	0.01	1.01	0.914222	0.995617	No Change
ANKRD16	2.63	0.156507	0.959727	0.8	1.74	0.0674938	0.377967	No Change
ANKRD17	9.664	4.04467	4.36714	0.32	1.25	0.512211	0.932803	No Change
ANKRD18A	5.031	-0.35585	0.0484682	0.4	1.32	0.348681	0.847169	No Change
ANKRD18B	3.737	0.198956	0.411385	0.21	1.16	0.679495	0.966847	No Change
ANKRD2	1.442	-1.07472	0.253149	1.33	2.51	0.00196721	0.0300572	Treatment 2 Up
ANKRD22	3.977	-2.84019	-2.69645	0.14	1.1	0.59126	0.955798	No Change
ANKRD23	2.573	1.02482	1.13093	0.11	1.08	0.892407	0.995617	No Change
ANKRD24	4.099	-0.71215	-0.00463146	0.71	1.64	0.0914162	0.445552	No Change
ANKRD26	6.891	2.4157	2.88454	0.47	1.39	0.312158	0.816029	No Change
ANKRD27	6.48	2.50581	2.85799	0.35	1.27	0.464895	0.917224	No Change
ANKRD28	9.905	3.4243	3.61466	0.19	1.14	0.750146	0.984443	No Change
ANKRD29	2.263	-0.128006	0.400372	0.53	1.44	0.25591	0.757765	No Change
ANKRD31	6.011	-0.314304	-1.79364	-1.48	-2.79	2.72748e-05	0.000887107	Treatment 2 Down
ANKRD33B	9.329	0.349598	1.20764	0.86	1.82	0.0303485	0.226065	No Change
ANKRD34A	3.608	-1.07408	-1.50579	-0.43	-1.35	0.188388	0.660195	No Change
ANKRD34B	3.945	-1.09057	-0.880118	0.21	1.16	0.540217	0.941339	No Change
ANKRD36	9.554	0.350797	0.219253	-0.13	-1.09	0.630268	0.959053	No Change
ANKRD36B	6.674	-0.118592	-0.406243	-0.29	-1.22	0.379253	0.867107	No Change
ANKRD37	1.565	1.03447	0.379024	-0.66	-1.58	0.0941373	0.453965	No Change
ANKRD39	0.894	1.62606	2.27704	0.65	1.57	0.157774	0.601541	No Change
ANKRD40	4.164	4.27989	4.56045	0.28	1.21	0.58191	0.952951	No Change
ANKRD42	5.464	0.743383	0.662578	-0.08	-1.06	0.771179	0.985977	No Change
ANKRD44	11.296	-1.34297	-1.1088	0.23	1.17	0.552199	0.946956	No Change
ANKRD45	4.115	-1.80764	-2.16967	-0.36	-1.28	0.200638	0.682718	No Change
ANKRD46	5.364	0.883361	1.1762	0.29	1.22	0.545369	0.943926	No Change
ANKRD49	3.022	2.04309	2.10759	0.06	1.04	0.972369	0.99786	No Change
ANKRD50	8.792	3.33578	2.93915	-0.4	-1.32	0.281272	0.780256	No Change
ANKRD52	8.69	4.15385	5.1209	0.97	1.96	0.0292228	0.219652	No Change
ANKRD53	2.113	-2.29364	-1.51046	0.78	1.72	0.0332628	0.239729	No Change
ANKRD54	2.091	1.81163	2.06882	0.26	1.2	0.615133	0.959053	No Change
ANKRD55	2.657	-1.27144	-2.80764	-1.54	-2.91	2.95426e-06	0.000126241	Treatment 2 Down
ANKRD6	6.627	-0.386746	0.013223	0.4	1.32	0.340995	0.840361	No Change
ANKRD61	1.42	-1.7172	-2.32373	-0.61	-1.53	0.0697871	0.385424	No Change
ANKRD62	4.719	-3.12166	-2.9477	0.17	1.13	0.308929	0.813359	No Change
ANKRD63	1.142	-2.55889	-2.2782	0.28	1.21	0.437017	0.90147	No Change
ANKRD65	2.188	-2.13267	-2.18592	-0.05	-1.04	0.709316	0.974449	No Change
ANKRD7	1.35	1.03818	1.35882	0.32	1.25	0.510055	0.932803	No Change
ANKRD9	1.714	2.06998	2.69398	0.62	1.54	0.158261	0.602279	No Change
ANKS1A	7.176	2.27947	2.80463	0.53	1.44	0.2492	0.747285	No Change
ANKS1B	7.721	-0.160063	0.22793	0.39	1.31	0.379621	0.867107	No Change
ANKS3	5.63	-0.105448	0.00316697	0.11	1.08	0.880086	0.995617	No Change
ANKS6	8.124	2.04531	2.22639	0.18	1.13	0.753497	0.984443	No Change
ANKZF1	4.464	2.99371	2.66238	-0.33	-1.26	0.357402	0.852486	No Change
ANLN	4.746	5.62599	5.97782	0.35	1.27	0.474673	0.92321	No Change
ANO1	5.481	-2.4477	-2.55889	-0.11	-1.08	0.445201	0.903727	No Change
ANO10	2.84	2.45549	2.9234	0.47	1.39	0.312834	0.816029	No Change
ANO2	5.065	-2.69645	-2.74018	-0.04	-1.03	0.698661	0.971811	No Change
ANO3	6.169	-2.78673	-2.32373	0.46	1.38	0.0645702	0.368252	No Change
ANO5	6.639	1.12037	1.1682	0.05	1.04	0.994202	0.998862	No Change
ANO6	7.29	5.34188	4.95339	-0.39	-1.31	0.300366	0.803169	No Change
ANO7	4.423	-0.558894	-0.234865	0.32	1.25	0.455445	0.910833	No Change
ANO8	4.692	1.28658	1.29898	0.01	1.01	0.948566	0.996764	No Change
ANO9	3.077	-2.43493	-2.51516	-0.08	-1.06	0.703554	0.972717	No Change
ANP32A	2.459	6.34424	6.09117	-0.25	-1.19	0.469079	0.920834	No Change
ANP32B	1.609	7.08647	6.85825	-0.23	-1.17	0.507914	0.932803	No Change
ANP32D	0.395	-2.64386	-2.78673	-0.14	-1.1	0.910292	0.995617	No Change
ANP32E	3.545	6.71649	6.7165	0	1	0.901383	0.995617	No Change
ANPEP	3.629	0.375089	-0.71215	-1.09	-2.13	0.00398082	0.0521828	No Change
ANTXR1	7.606	4.296	4.68988	0.39	1.31	0.391931	0.871919	No Change
ANTXR2	8.256	1.5578	0.117557	-1.44	-2.71	0.000261744	0.00597887	Treatment 2 Down
ANXA1	2.76	4.94905	2.20463	-2.74	-6.68	1.0906e-09	1.09896e-07	Treatment 2 Down
ANXA11	4.014	3.8518	3.99633	0.14	1.1	0.822414	0.994913	No Change
ANXA2	2.288	7.04516	6.74752	-0.3	-1.23	0.413482	0.884354	No Change
ANXA2R	1.265	-0.518115	-1.12166	-0.6	-1.52	0.0959562	0.459117	No Change
ANXA3	1.605	-0.625769	0.629712	1.26	2.39	0.00477122	0.0601437	No Change
ANXA4	3.034	3.94477	4.19796	0.25	1.19	0.632601	0.959053	No Change
ANXA5	1.621	7.45007	6.91011	-0.54	-1.45	0.159742	0.60553	No Change
ANXA6	3.088	2.6689	4.61063	1.94	3.84	1.19268e-05	0.00043052	Treatment 2 Up
ANXA7	2.572	4.94953	5.12232	0.17	1.13	0.767141	0.985044	No Change
ANXA9	1.81	0.142257	-1.53913	-1.68	-3.2	2.54583e-05	0.000832974	Treatment 2 Down
AOAH	2.535	-2.9607	-3.12166	-0.16	-1.12	0.323755	0.825288	No Change
AOC1	6.688	-2.89793	-3.25318	-0.36	-1.28	0.00311088	0.0430827	No Change
AOC2	2.661	0.871844	0.469124	-0.4	-1.32	0.268743	0.77012	No Change
AOC3	4.149	-0.874277	-1.33834	-0.46	-1.38	0.167419	0.621015	No Change
AOX1	4.999	1.05598	1.1698	0.11	1.08	0.875543	0.995617	No Change
AP1AR	3.15	3.76481	3.60732	-0.16	-1.12	0.618775	0.959053	No Change
AP1B1	6.035	3.03286	3.15162	0.12	1.09	0.866512	0.995617	No Change
AP1G1	8.046	4.52494	4.70621	0.18	1.13	0.753329	0.984443	No Change
AP1G2	4.781	1.95764	1.81063	-0.15	-1.11	0.617371	0.959053	No Change
AP1M1	2.378	3.87134	4.1365	0.27	1.21	0.605654	0.959053	No Change
AP1M2	1.745	-0.128178	0.654239	0.78	1.72	0.0746198	0.402771	No Change
AP1S1	1.292	5.22511	5.24093	0.02	1.01	0.931939	0.995617	No Change
AP1S2	4.243	0.795648	0.818365	0.02	1.01	0.941005	0.99562	No Change
AP1S3	4.071	2.48414	2.67099	0.19	1.14	0.732284	0.978743	No Change
AP2A1	5.683	2.89896	3.18668	0.29	1.22	0.56659	0.948999	No Change
AP2A2	6.116	3.46117	3.75718	0.3	1.23	0.55542	0.947231	No Change
AP2B1	6.042	6.58321	6.54248	-0.04	-1.03	0.826351	0.994913	No Change
AP2M1	3.149	4.0759	4.58416	0.51	1.42	0.275616	0.774469	No Change
AP2S1	0.885	4.88905	5.48604	0.6	1.52	0.191073	0.663223	No Change
AP3B1	4.022	5.52902	5.27788	-0.25	-1.19	0.472076	0.922203	No Change
AP3B2	4.62	1.24442	0.906762	-0.34	-1.27	0.3432	0.842677	No Change
AP3D1	5.198	5.41901	5.48319	0.06	1.04	0.974634	0.99786	No Change
AP3M1	5.663	4.15518	4.27648	0.12	1.09	0.865781	0.995617	No Change
AP3M2	3.939	3.73417	3.79387	0.06	1.04	0.982076	0.99786	No Change
AP3S1	1.318	5.12199	5.10789	-0.01	-1.01	0.877543	0.995617	No Change
AP3S2	6.046	0.858386	0.659462	-0.2	-1.15	0.541288	0.941537	No Change
AP4B1	4.546	2.41599	2.73324	0.32	1.25	0.519657	0.934256	No Change
AP4B1-AS1	1.729	-3.25318	-2.78673	0.47	1.39	0.0499201	0.311645	No Change
AP4E1	6.849	2.03789	2.09531	0.06	1.04	0.990899	0.998451	No Change
AP4M1	2.49	2.92491	2.92246	0	1	0.908922	0.995617	No Change
AP4S1	6.313	-0.146503	-0.570254	-0.42	-1.34	0.203423	0.687214	No Change
AP5B1	6.593	1.59092	1.94848	0.36	1.28	0.454696	0.910404	No Change
AP5M1	3.695	4.15966	4.27208	0.11	1.08	0.88521	0.995617	No Change
AP5S1	1.957	1.77889	1.91012	0.13	1.09	0.846672	0.995617	No Change
AP5Z1	6.578	1.81076	1.34915	-0.46	-1.38	0.209664	0.696534	No Change
APAF1	7.164	2.13155	2.52492	0.39	1.31	0.402828	0.878058	No Change
APBA1	6.571	-2.32373	-2.4477	-0.12	-1.09	0.473614	0.922616	No Change
APBA2	5.721	0.299278	0.767031	0.47	1.39	0.287151	0.786731	No Change
APBA3	2.604	1.88734	1.97685	0.09	1.06	0.925305	0.995617	No Change
APBB1	4.81	0.863154	1.1357	0.27	1.21	0.580401	0.952662	No Change
APBB1IP	3.952	-2.21487	-2.54402	-0.33	-1.26	0.166004	0.618619	No Change
APBB2	9.219	2.2203	2.42663	0.21	1.16	0.697045	0.971618	No Change
APBB3	3.284	1.80189	1.72097	-0.08	-1.06	0.747282	0.984369	No Change
APC	11.383	3.06473	2.98913	-0.08	-1.06	0.761891	0.984443	No Change
APC2	12.553	0.500577	-0.621488	-1.12	-2.17	0.00231632	0.0342752	Treatment 2 Down
APCDD1	2.557	-1.73777	-0.271649	1.47	2.77	0.000207863	0.00490539	Treatment 2 Up
APCDD1L-AS1	4.315	-3.01046	-2.89793	0.11	1.08	0.55757	0.947619	No Change
APEH	2.751	4.30049	4.42468	0.12	1.09	0.858035	0.995617	No Change
APELA	2.6	-3.32193	-2.29711	1.02	2.03	6.70067e-07	3.52752e-05	Treatment 2 Up
APEX1	1.548	6.15149	6.3992	0.25	1.19	0.639546	0.959053	No Change
APEX2	2.089	3.62527	3.78052	0.16	1.12	0.801322	0.992722	No Change
APH1A	2.26	5.35138	5.63403	0.28	1.21	0.566465	0.948999	No Change
APH1B	4.25	0.818967	0.82142	0	1	0.935331	0.995617	No Change
API5	4.046	5.0958	5.3051	0.21	1.16	0.705199	0.973133	No Change
APIP	1.461	2.54708	2.3497	-0.2	-1.15	0.553337	0.946956	No Change
APLF	5.11	0.835239	0.760777	-0.07	-1.05	0.759606	0.984443	No Change
APLN	3.221	-3.32193	-2.84019	0.48	1.39	0.000285106	0.00639736	No Change
APLP1	2.622	3.71455	4.15718	0.44	1.36	0.340773	0.840225	No Change
APLP2	4.058	6.92272	6.3365	-0.59	-1.51	0.129509	0.544039	No Change
APMAP	2.235	5.27339	5.13971	-0.13	-1.09	0.656033	0.962	No Change
APOA2	0.469	-0.764536	-2.78673	-2.02	-4.06	0.000201772	0.00481002	Treatment 2 Down
APOBEC3B	1.53	2.74976	2.5882	-0.16	-1.12	0.606846	0.959053	No Change
APOBEC3C	1.105	5.81235	5.7532	-0.06	-1.04	0.798025	0.992095	No Change
APOBEC3D	2.704	0.759116	1.12249	0.36	1.28	0.441414	0.902461	No Change
APOBEC3F	6.125	0.357815	0.242713	-0.12	-1.09	0.679883	0.966847	No Change
APOBEC3G	3.406	1.63119	1.31474	-0.32	-1.25	0.369784	0.860664	No Change
APOBEC3H	1.137	-1.93704	-2.60012	-0.66	-1.58	0.0717022	0.393487	No Change
APOBR	3.788	-3.05889	-3.06392	-0.01	-1.01	0.661205	0.963527	No Change
APOC1	0.639	1.81247	2.10669	0.29	1.22	0.594431	0.956307	No Change
APOD	1.811	-3.02945	-3.07921	-0.05	-1.04	0.619553	0.959053	No Change
APOE	1.176	4.09408	4.21433	0.12	1.09	0.812587	0.994913	No Change
APOL1	3.236	-3.25318	-2.36273	0.89	1.85	5.62585e-06	0.000227598	Treatment 2 Up
APOL2	2.886	1.7515	2.75596	1	2	0.0225344	0.185341	No Change
APOL3	4.093	-3.18442	-2.84019	0.34	1.27	0.0263688	0.207603	No Change
APOL6	10.136	0.0327862	0.464062	0.43	1.35	0.337577	0.838029	No Change
APOLD1	4.822	0.59439	-0.658803	-1.25	-2.38	0.000960542	0.017491	Treatment 2 Down
APOM	0.903	-0.403966	-0.0484809	0.36	1.28	0.473023	0.922514	No Change
APOO	1.12	3.71037	3.80249	0.09	1.06	0.918638	0.995617	No Change
APOOL	6.458	3.4154	3.28099	-0.13	-1.09	0.65978	0.963179	No Change
APOPT1	1.23	2.86354	2.81949	-0.04	-1.03	0.819864	0.994913	No Change
APP	4.458	7.00253	6.63594	-0.37	-1.29	0.320374	0.821824	No Change
APPBP2	6.455	3.68763	3.96013	0.27	1.21	0.596463	0.95757	No Change
APPL1	6.32	3.55886	3.90965	0.35	1.27	0.470839	0.921717	No Change
APPL2	3.657	3.96831	4.16243	0.19	1.14	0.732277	0.978743	No Change
APRT	0.802	5.11415	5.11329	0	1	0.903647	0.995617	No Change
APTR	2.637	0.143913	0.355968	0.21	1.16	0.691845	0.969835	No Change
APTX	2.564	3.60797	3.78408	0.18	1.13	0.763377	0.984443	No Change
AQP1	3.774	-2.02945	-2.51516	-0.49	-1.4	0.0675665	0.377967	No Change
AQP11	2.394	-0.903966	-0.0523487	0.85	1.8	0.0443504	0.288155	No Change
AQP3	2.948	-2.20867	-1.94342	0.27	1.21	0.498879	0.932803	No Change
AQP4	5.212	-1.64668	-2.05889	-0.41	-1.33	0.218459	0.711444	No Change
AQP4-AS1	4.415	-3.12166	-3.12166	0	1	0.513245	0.933195	No Change
AQP6	5.122	-3.12166	-3.19041	-0.07	-1.05	0.664151	0.964119	No Change
AQP7	2.334	-3.32193	-3.25318	0.07	1.05	0.262541	0.762689	No Change
AQP8	1.302	-3.05889	-3.19041	-0.13	-1.09	0.509263	0.932803	No Change
AQR	5.045	4.49691	4.65896	0.16	1.12	0.791763	0.990835	No Change
AR	12.448	-0.558894	-1.01046	-0.45	-1.37	0.179557	0.647096	No Change
ARAF	3.778	2.51348	2.5547	0.04	1.03	0.981397	0.99786	No Change
ARAP1	7.048	3.09573	2.99704	-0.1	-1.07	0.715872	0.975433	No Change
ARAP2	9.669	1.08679	1.81555	0.73	1.66	0.0951474	0.456824	No Change
ARAP3	5.95	1.01792	0.616054	-0.4	-1.32	0.267467	0.768147	No Change
ARC	2.945	0.71872	-0.512515	-1.23	-2.35	0.00143104	0.0236229	Treatment 2 Down
ARCN1	4.168	5.75403	5.7117	-0.04	-1.03	0.823158	0.994913	No Change
AREG	2.464	2.99161	-1.00638	-4	-16	2.13996e-18	8.36878e-16	Treatment 2 Down
AREL1	5.517	3.50016	3.56351	0.06	1.04	0.974405	0.99786	No Change
ARF1	2.192	6.24913	6.13482	-0.11	-1.08	0.692432	0.96984	No Change
ARF3	3.532	6.57775	6.4424	-0.14	-1.1	0.657199	0.962173	No Change
ARF4	1.734	6.39668	6.30129	-0.1	-1.07	0.727028	0.977259	No Change
ARF5	1.562	5.26906	5.52172	0.25	1.19	0.629599	0.959053	No Change
ARF6	3.937	4.81963	4.44751	-0.37	-1.29	0.311701	0.815982	No Change
ARFGAP1	3.756	4.34358	4.63064	0.29	1.22	0.568147	0.948999	No Change
ARFGAP2	3.417	2.63481	3.03008	0.4	1.32	0.40729	0.881388	No Change
ARFGAP3	2.817	3.96714	4.05648	0.09	1.06	0.925542	0.995617	No Change
ARFGEF1	11.087	3.34957	3.32591	-0.02	-1.01	0.855647	0.995617	No Change
ARFGEF2	8.993	4.27738	4.473	0.2	1.15	0.715435	0.975182	No Change
ARFGEF3	14.848	0.816041	0.715143	-0.1	-1.07	0.713154	0.975096	No Change
ARFIP1	3.081	3.50064	3.36945	-0.13	-1.09	0.664359	0.964119	No Change
ARFIP2	4.453	2.68018	2.86377	0.18	1.13	0.747504	0.984443	No Change
ARFRP1	3.227	1.93952	2.40313	0.46	1.38	0.301017	0.803837	No Change
ARG2	1.972	2.97624	3.42286	0.45	1.37	0.345397	0.845396	No Change
ARGLU1	4.26	4.22286	3.98406	-0.24	-1.18	0.488842	0.932547	No Change
ARHGAP1	5.361	2.46759	2.33042	-0.14	-1.1	0.649942	0.960096	No Change
ARHGAP10	4.261	0.530992	1.18631	0.66	1.58	0.131349	0.548656	No Change
ARHGAP11A	5.979	4.1052	4.43584	0.33	1.26	0.506517	0.932803	No Change
ARHGAP11B	1.862	1.01804	1.10395	0.09	1.06	0.926394	0.995617	No Change
ARHGAP12	5.306	3.57282	3.08462	-0.49	-1.4	0.203934	0.68809	No Change
ARHGAP15	2.067	-2.91414	-2.87041	0.04	1.03	0.791532	0.99071	No Change
ARHGAP17	7.824	2.21871	4.01185	1.79	3.46	3.56042e-05	0.00110968	Treatment 2 Up
ARHGAP18	3.758	1.25201	2.50377	1.25	2.38	0.00395641	0.0520705	No Change
ARHGAP19	5.646	3.08657	3.11911	0.03	1.02	0.964291	0.997682	No Change
ARHGAP19-SLIT1	1.901	-3.25318	-3.25318	0	1	0.938272	0.995617	No Change
ARHGAP20	7.112	-3.32193	-3.25318	0.07	1.05	0.515758	0.933596	No Change
ARHGAP21	8.551	2.50704	2.082	-0.43	-1.35	0.248377	0.746341	No Change
ARHGAP22	4.459	-1.15522	-0.371374	0.78	1.72	0.0448594	0.290154	No Change
ARHGAP23	5.904	-0.152359	-0.475185	-0.32	-1.25	0.324351	0.825903	No Change
ARHGAP24	6.354	-1.28673	-1.49425	-0.21	-1.16	0.41225	0.883393	No Change
ARHGAP25	4.433	-2.25811	-2.88996	-0.63	-1.55	0.00641099	0.0759744	No Change
ARHGAP26	9.018	0.198956	0.787293	0.59	1.51	0.166781	0.619997	No Change
ARHGAP27	6.425	1.37571	1.63612	0.26	1.2	0.598651	0.957972	No Change
ARHGAP27P1	4.981	-0.787808	-0.972541	-0.18	-1.13	0.524807	0.935849	No Change
ARHGAP28	9.263	1.77599	1.86194	0.09	1.06	0.930823	0.995617	No Change
ARHGAP29	16.943	1.21925	1.6912	0.47	1.39	0.2607	0.762689	No Change
ARHGAP30	4.951	-3.18442	-3.18442	0	1	0.883152	0.995617	No Change
ARHGAP31	8.067	-0.975882	-1.06392	-0.09	-1.06	0.705514	0.973133	No Change
ARHGAP32	12.533	1.1698	1.25696	0.09	1.06	0.924465	0.995617	No Change
ARHGAP33	4.625	-0.039739	-0.0318554	0.01	1.01	0.899674	0.995617	No Change
ARHGAP35	8.882	4.1976	4.44385	0.25	1.19	0.640544	0.959053	No Change
ARHGAP39	5.253	1.28658	1.26724	-0.02	-1.01	0.864882	0.995617	No Change
ARHGAP4	3.398	3.74195	3.10745	-0.63	-1.55	0.101787	0.477497	No Change
ARHGAP40	2.823	-1.21915	-1.47616	-0.26	-1.2	0.380241	0.867107	No Change
ARHGAP42	5.039	0.867891	1.42079	0.55	1.46	0.210573	0.698581	No Change
ARHGAP44	4.432	0.990141	2.14169	1.15	2.22	0.00787793	0.0885054	No Change
ARHGAP45	5.999	1.13971	0.304641	-0.84	-1.79	0.0280515	0.214786	No Change
ARHGAP5	9.667	3.97798	3.48671	-0.49	-1.4	0.192432	0.666111	No Change
ARHGAP5-AS1	1.28	1.07382	0.124267	-0.95	-1.93	0.0188443	0.16368	No Change
ARHGAP8	3.617	-1.27144	-1.26976	0	1	0.814224	0.994913	No Change
ARHGAP9	3.822	-0.802798	-2.09221	-1.29	-2.45	0.000142619	0.00358153	Treatment 2 Down
ARHGDIA	2.178	5.76089	5.60801	-0.15	-1.11	0.62771	0.959053	No Change
ARHGDIB	1.21	-2.19041	-2.00116	0.19	1.14	0.75257	0.984443	No Change
ARHGDIG	1.301	-2.9477	-2.64668	0.3	1.23	0.313772	0.81706	No Change
ARHGEF1	6.081	1.68546	1.67018	-0.02	-1.01	0.865518	0.995617	No Change
ARHGEF10	9.89	3.20471	3.16376	-0.04	-1.03	0.82447	0.994913	No Change
ARHGEF10L	10.176	-0.741992	-0.485715	0.26	1.2	0.555688	0.94755	No Change
ARHGEF11	7.289	4.79236	4.77565	-0.02	-1.01	0.873297	0.995617	No Change
ARHGEF12	10.087	4.37722	4.24051	-0.14	-1.1	0.646819	0.959791	No Change
ARHGEF16	4.348	0.769617	0.802747	0.03	1.02	0.96683	0.997715	No Change
ARHGEF17	7.792	2.59768	3.01236	0.41	1.33	0.378996	0.867107	No Change
ARHGEF18	6.278	2.73414	2.70542	-0.03	-1.02	0.852771	0.995617	No Change
ARHGEF19	3.013	1.25487	1.28436	0.03	1.02	0.982902	0.99786	No Change
ARHGEF2	5.271	4.75467	3.9172	-0.84	-1.79	0.0345653	0.245666	No Change
ARHGEF25	3.106	2.21265	2.69492	0.48	1.39	0.300084	0.803141	No Change
ARHGEF26	5.469	1.00284	1.80144	0.8	1.74	0.065601	0.371039	No Change
ARHGEF26-AS1	2.594	-2.60012	-2.12577	0.47	1.39	0.147105	0.582636	No Change
ARHGEF28	13.209	0.0282918	0.103509	0.08	1.06	0.913911	0.995617	No Change
ARHGEF3	5.414	1.02062	1.49555	0.47	1.39	0.294031	0.794711	No Change
ARHGEF33	4.288	-0.842275	-1.2863	-0.44	-1.36	0.157301	0.600063	No Change
ARHGEF35	2.472	-0.439161	-1.18853	-0.75	-1.68	0.0461421	0.295933	No Change
ARHGEF37	4.852	-0.825091	-1.34297	-0.52	-1.43	0.104951	0.485584	No Change
ARHGEF39	6.479	2.35085	2.70397	0.35	1.27	0.467058	0.9194	No Change
ARHGEF4	7.453	0.182006	0.831308	0.65	1.57	0.127561	0.539996	No Change
ARHGEF40	7.07	0.646155	0.51145	-0.13	-1.09	0.667961	0.964119	No Change
ARHGEF5	6.003	0.523839	-0.0040509	-0.53	-1.44	0.15199	0.590733	No Change
ARHGEF6	5.683	0.453561	-0.466731	-0.92	-1.89	0.0131331	0.127414	No Change
ARHGEF7	10.613	2.24943	2.25238	0	1	0.907851	0.995617	No Change
ARHGEF9	6.44	1.59929	1.77133	0.17	1.13	0.771561	0.985977	No Change
ARID1A	8.975	4.89543	4.84096	-0.05	-1.04	0.79491	0.991429	No Change
ARID1B	13.27	2.71755	2.49623	-0.22	-1.16	0.521958	0.935665	No Change
ARID2	11.516	4.1871	4.08175	-0.11	-1.08	0.724629	0.977198	No Change
ARID3A	2.801	3.68098	3.64324	-0.04	-1.03	0.834654	0.994913	No Change
ARID3B	6.049	1.06934	0.815063	-0.25	-1.19	0.477152	0.925589	No Change
ARID3C	1.232	-2.58959	-2.35893	0.23	1.17	0.698728	0.971811	No Change
ARID4A	6.108	2.71579	2.65054	-0.07	-1.05	0.78399	0.989486	No Change
ARID4B	10.927	2.41267	2.20301	-0.21	-1.16	0.527163	0.936974	No Change
ARID5A	3.024	1.13727	1.66858	0.53	1.44	0.239941	0.733215	No Change
ARID5B	8.441	2.79558	4.108	1.31	2.48	0.00280692	0.0399166	Treatment 2 Up
ARIH1	5.237	4.63172	4.41786	-0.21	-1.16	0.525344	0.935978	No Change
ARIH2	4.986	4.00554	4.15031	0.14	1.1	0.822499	0.994913	No Change
ARIH2OS	1.597	-1.76641	-1.9784	-0.21	-1.16	0.498057	0.932803	No Change
ARL1	3.204	4.79181	4.71809	-0.07	-1.05	0.765895	0.984644	No Change
ARL10	3.379	2.66306	2.98886	0.33	1.26	0.463877	0.916217	No Change
ARL13B	4.098	3.3967	3.18145	-0.22	-1.16	0.523692	0.935665	No Change
ARL14	1.287	4.94498	1.73137	-3.21	-9.25	1.48623e-12	2.6534e-10	Treatment 2 Down
ARL14EP	1.766	3.93054	3.85235	-0.08	-1.06	0.758283	0.984443	No Change
ARL14EPL	0.639	-2.17113	-3.32193	-1.15	-2.22	0.00200567	0.0305594	Treatment 2 Down
ARL15	2.539	1.77584	2.41295	0.64	1.56	0.150871	0.588792	No Change
ARL16	1.857	2.48432	2.74302	0.26	1.2	0.622285	0.959053	No Change
ARL17A	12.718	-2.78673	-2.94342	-0.16	-1.12	0.480526	0.926954	No Change
ARL2	1.827	1.88937	2.81249	0.92	1.89	0.0375957	0.259587	No Change
ARL2BP	2.119	4.8283	4.99086	0.16	1.12	0.783295	0.989478	No Change
ARL3	3.868	2.39754	2.88013	0.48	1.39	0.297166	0.798715	No Change
ARL4A	3.425	2.27401	2.49094	0.22	1.16	0.688125	0.969521	No Change
ARL4C	4.007	1.91346	0.453907	-1.46	-2.75	0.000342458	0.00749889	Treatment 2 Down
ARL4D	1.583	1.50299	2.19302	0.69	1.61	0.121331	0.526058	No Change
ARL5A	3.612	4.23079	4.83137	0.6	1.52	0.18999	0.661563	No Change
ARL5B	3.583	4.19919	4.72043	0.52	1.43	0.26112	0.762689	No Change
ARL5C	1.902	-3.18442	-3.32193	-0.14	-1.1	0.0875886	0.434485	No Change
ARL6	1.849	3.72782	3.3035	-0.42	-1.34	0.257628	0.760815	No Change
ARL6IP1	2.429	6.53956	6.73541	0.2	1.15	0.726745	0.977259	No Change
ARL6IP4	1.593	-1.72268	-2.01046	-0.29	-1.22	0.381502	0.867107	No Change
ARL6IP5	2.125	3.24061	3.28051	0.04	1.03	0.978746	0.99786	No Change
ARL6IP6	3.32	3.49853	3.35277	-0.15	-1.11	0.639015	0.959053	No Change
ARL8A	1.788	3.16252	3.02217	-0.14	-1.1	0.646025	0.959506	No Change
ARL8B	2.978	4.6946	4.5822	-0.11	-1.08	0.697572	0.971731	No Change
ARL9	0.832	-3.32193	-2.70867	0.61	1.53	0.0282197	0.214786	No Change
ARMC1	3.035	4.64145	5.03374	0.39	1.31	0.41333	0.884322	No Change
ARMC10	2.627	3.43349	3.48449	0.05	1.04	0.997946	0.99965	No Change
ARMC12	1.166	0.112144	-0.0974776	-0.21	-1.16	0.554628	0.94697	No Change
ARMC2	3.395	0.788358	0.890533	0.1	1.07	0.896842	0.995617	No Change
ARMC3	4.848	-1.54279	-1.62577	-0.08	-1.06	0.739519	0.981068	No Change
ARMC4	4.329	0.184524	0.29584	0.11	1.08	0.854144	0.995617	No Change
ARMC5	5.039	0.110784	0.169569	0.06	1.04	0.970686	0.99786	No Change
ARMC6	2.736	2.24754	2.68486	0.44	1.36	0.347717	0.846738	No Change
ARMC7	2.469	1.92028	2.32471	0.4	1.32	0.390271	0.871319	No Change
ARMC8	7.275	2.8489	3.00152	0.15	1.11	0.804842	0.993977	No Change
ARMC9	5.055	2.21874	2.02294	-0.2	-1.15	0.552082	0.946956	No Change
ARMCX1	2.129	2.01513	1.95975	-0.06	-1.04	0.793392	0.991429	No Change
ARMCX2	3.235	4.17111	4.31074	0.14	1.1	0.830923	0.994913	No Change
ARMCX3	3.459	4.14075	4.18202	0.04	1.03	0.986675	0.998093	No Change
ARMCX4	8.516	-0.225634	0.42516	0.65	1.57	0.137872	0.560255	No Change
ARMCX5	3.043	3.55329	3.84944	0.3	1.23	0.558346	0.947619	No Change
ARMCX5-GPRASP2	3.933	-3.25318	-3.25318	0	1	0.935152	0.995617	No Change
ARMCX6	1.932	2.24318	2.47038	0.23	1.17	0.667935	0.964119	No Change
ARMS2	0.806	-3.32193	-2.84019	0.48	1.39	0.0556387	0.33292	No Change
ARMT1	2.567	4.31785	4.28263	-0.04	-1.03	0.839266	0.994913	No Change
ARNT	4.969	4.84611	5.07851	0.23	1.17	0.662678	0.963969	No Change
ARNT2	7.077	0.367501	0.279966	-0.09	-1.06	0.707615	0.973877	No Change
ARNTL	3.365	1.71359	1.40475	-0.31	-1.24	0.387298	0.869951	No Change
ARNTL2	7.427	2.75524	2.88452	0.13	1.09	0.855111	0.995617	No Change
ARPC1A	2.181	5.54066	5.85191	0.31	1.24	0.532478	0.939092	No Change
ARPC1B	1.521	5.44009	5.08957	-0.35	-1.27	0.34122	0.840361	No Change
ARPC2	2.952	6.63177	6.54457	-0.09	-1.06	0.741222	0.98143	No Change
ARPC3	0.877	6.7372	6.58418	-0.15	-1.11	0.626675	0.959053	No Change
ARPC4	2.075	4.49606	4.49358	0	1	0.899019	0.995617	No Change
ARPC5	2.082	5.68862	5.81803	0.13	1.09	0.846815	0.995617	No Change
ARPC5L	1.021	4.62087	4.82851	0.21	1.16	0.708254	0.974014	No Change
ARPIN	2.66	2.86295	2.65068	-0.21	-1.16	0.53282	0.939212	No Change
ARPP19	5.21	4.82789	4.96231	0.13	1.09	0.842115	0.994913	No Change
ARRB1	7.506	0.917093	1.39988	0.48	1.39	0.283015	0.782578	No Change
ARRB2	2.003	4.2596	4.93333	0.67	1.59	0.138252	0.560728	No Change
ARRDC1	3.421	0.217334	0.4059	0.19	1.14	0.729429	0.977791	No Change
ARRDC1-AS1	1.449	1.96148	1.92382	-0.04	-1.03	0.834807	0.994913	No Change
ARRDC2	2.933	2.34048	2.73329	0.39	1.31	0.410278	0.883017	No Change
ARRDC3	4.153	4.71912	5.10263	0.38	1.3	0.417029	0.887383	No Change
ARRDC3-AS1	2.499	-1.66821	-1.78673	-0.12	-1.09	0.620972	0.959053	No Change
ARRDC4	4.104	-3.00116	-1.73937	1.26	2.39	3.31971e-06	0.000140895	Treatment 2 Up
ARSA	4.495	1.31043	1.06626	-0.24	-1.18	0.468778	0.920464	No Change
ARSB	6.666	1.7885	2.3118	0.52	1.43	0.246759	0.743311	No Change
ARSD	5.394	1.87513	1.60406	-0.27	-1.21	0.43107	0.897071	No Change
ARSG	3.241	0.104321	-0.494682	-0.6	-1.52	0.101078	0.476112	No Change
ARSI	3.165	0.597548	-0.018115	-0.62	-1.54	0.0982035	0.467399	No Change
ARSJ	4.756	0.89177	1.51046	0.62	1.54	0.134632	0.554633	No Change
ARSK	4.29	1.91343	1.77806	-0.14	-1.1	0.650679	0.960209	No Change
ART5	1.687	-2.70867	-2.4477	0.26	1.2	0.409709	0.882708	No Change
ARTN	2.257	2.00162	-0.112496	-2.11	-4.32	3.9174e-07	2.18113e-05	Treatment 2 Down
ARV1	1.573	3.02411	3.14197	0.12	1.09	0.882114	0.995617	No Change
ARVCF	4.147	-7.21384e-05	-0.16277	-0.16	-1.12	0.5861	0.953459	No Change
ARX	2.869	-3.05889	-3.18442	-0.13	-1.09	0.223892	0.715202	No Change
ASAH1	2.946	4.40167	4.28243	-0.12	-1.09	0.685151	0.968364	No Change
ASAH2	2.398	-1.36608	-2.00463	-0.64	-1.56	0.0609213	0.353456	No Change
ASAH2B	0.72	-2.7499	-2.66967	0.08	1.06	0.835496	0.994913	No Change
ASAP1	6.323	4.57034	4.76802	0.2	1.15	0.738098	0.980082	No Change
ASAP1-IT2	2.03	-3.25318	-2.9477	0.31	1.24	0.0822563	0.424311	No Change
ASAP2	5.689	1.99086	2.5222	0.53	1.44	0.240445	0.734072	No Change
ASAP3	4.305	0.99584	1.61305	0.62	1.54	0.162069	0.610531	No Change
ASB1	6.828	2.85499	2.52204	-0.33	-1.26	0.357769	0.853005	No Change
ASB12	1.3	-3.02945	-2.84019	0.19	1.14	0.605799	0.959053	No Change
ASB13	2.805	2.12702	2.15623	0.03	1.02	0.938777	0.995617	No Change
ASB14	3.196	-2.8365	-2.66967	0.17	1.13	0.355425	0.851949	No Change
ASB16	2.134	-2.87041	-3.05889	-0.19	-1.14	0.226507	0.717111	No Change
ASB16-AS1	2.254	1.66445	1.48003	-0.18	-1.13	0.575937	0.952111	No Change
ASB2	4.616	-3.06392	-3.25318	-0.19	-1.14	0.152531	0.591783	No Change
ASB3	3.02	-1.04402	-0.862735	0.18	1.13	0.705424	0.973133	No Change
ASB4	4.317	-2.12029	-2.47616	-0.36	-1.28	0.169672	0.626499	No Change
ASB5	3.236	-2.91414	-2.94342	-0.03	-1.02	0.552686	0.946956	No Change
ASB6	5.42	1.48451	1.41659	-0.07	-1.05	0.769338	0.985293	No Change
ASB7	5.124	2.25248	2.11472	-0.14	-1.1	0.649829	0.960096	No Change
ASB8	2.609	3.502	3.58932	0.09	1.06	0.929493	0.995617	No Change
ASB9	2.051	1.09534	1.29767	0.2	1.15	0.710534	0.974818	No Change
ASCC1	3.552	3.25877	3.69193	0.43	1.35	0.358417	0.853295	No Change
ASCC2	2.987	3.67349	3.54566	-0.13	-1.09	0.667242	0.964119	No Change
ASCC3	10.924	3.01199	3.12979	0.12	1.09	0.873095	0.995617	No Change
ASCL1	2.482	-3.25318	-3.25318	0	1	0.936732	0.995617	No Change
ASCL2	1.847	-2.78673	-2.84019	-0.05	-1.04	0.84756	0.995617	No Change
ASF1A	2.504	2.30787	2.55565	0.25	1.19	0.637259	0.959053	No Change
ASF1B	1.727	3.55602	4.11142	0.56	1.47	0.231374	0.721124	No Change
ASGR1	1.622	-0.603447	-1.31654	-0.71	-1.64	0.0691127	0.382903	No Change
ASGR2	1.642	-3.06392	-3.32193	-0.26	-1.2	0.037725	0.259587	No Change
ASH1L	11.776	4.30436	4.4655	0.16	1.12	0.805347	0.994012	No Change
ASH2L	3.284	3.55502	3.81095	0.26	1.2	0.622807	0.959053	No Change
ASIC1	4.74	1.45194	1.54171	0.09	1.06	0.958226	0.997316	No Change
ASIC2	4.26	-3.12166	-3.25318	-0.13	-1.09	0.148705	0.585165	No Change
ASIC3	2.303	0.451056	0.323542	-0.13	-1.09	0.704153	0.972851	No Change
ASIC4	5.217	-1.5818	-2.00116	-0.42	-1.34	0.119196	0.520466	No Change
ASL	3.206	1.42187	1.26903	-0.15	-1.11	0.62143	0.959053	No Change
ASNA1	1.273	5.02626	5.12733	0.1	1.07	0.904607	0.995617	No Change
ASNS	2.512	6.92872	5.7053	-1.22	-2.33	0.00304679	0.0423022	Treatment 2 Down
ASNSD1	2.465	4.59387	5.09232	0.5	1.41	0.28557	0.784887	No Change
ASPDH	1.249	-3.19041	-3.13267	0.06	1.04	0.638707	0.959053	No Change
ASPG	2.706	-3.00116	-3.12166	-0.12	-1.09	0.456276	0.911051	No Change
ASPH	12.002	2.54009	3.39718	0.86	1.82	0.0539209	0.327655	No Change
ASPHD1	1.624	1.31996	1.56961	0.25	1.19	0.623497	0.959053	No Change
ASPHD2	3.309	0.274958	0.340342	0.07	1.05	0.945204	0.996291	No Change
ASPM	10.998	3.88569	4.07767	0.19	1.14	0.751074	0.984443	No Change
ASPRV1	2.173	-1.75811	-2.35893	-0.6	-1.52	0.0354	0.249547	No Change
ASPSCR1	2.336	2.45272	2.49566	0.04	1.03	0.987542	0.998093	No Change
ASRGL1	3.862	2.06934	2.54585	0.48	1.39	0.301913	0.804889	No Change
ASS1	2.273	2.76635	2.19726	-0.57	-1.48	0.138036	0.560366	No Change
ASTE1	2.789	1.66219	1.96319	0.3	1.23	0.534677	0.940125	No Change
ASTL	1.287	-1.91414	-3.02945	-1.12	-2.17	0.00115556	0.0201059	Treatment 2 Down
ASTN2	8.051	-0.388969	0.0248154	0.41	1.33	0.326835	0.829076	No Change
ASXL1	7.507	3.48297	3.79114	0.31	1.24	0.525315	0.935978	No Change
ASXL2	7.222	4.72103	4.40393	-0.32	-1.25	0.377848	0.867107	No Change
ASXL3	7.711	-2.84019	-3.00116	-0.16	-1.12	0.303489	0.807185	No Change
ASZ1	1.852	-2.47616	0.47374	2.95	7.73	3.4408e-12	5.65152e-10	Treatment 2 Up
ATAD1	3.38	4.5491	5.15178	0.6	1.52	0.191031	0.663217	No Change
ATAD2	6.439	5.36816	5.57249	0.2	1.15	0.71529	0.975182	No Change
ATAD2B	9.019	1.24237	1.75057	0.51	1.42	0.263548	0.764125	No Change
ATAD3A	2.79	2.62197	3.20446	0.58	1.49	0.203337	0.687214	No Change
ATAD3B	3.992	2.23102	2.66894	0.44	1.36	0.357649	0.852843	No Change
ATAD3C	3.847	-2.43493	-2.60545	-0.17	-1.13	0.45101	0.908602	No Change
ATAD5	6.284	2.90189	3.34549	0.44	1.36	0.345605	0.845567	No Change
ATAT1	3.423	1.40549	1.88814	0.48	1.39	0.292776	0.794161	No Change
ATCAY	5.156	3.36986	2.99126	-0.38	-1.3	0.296925	0.79859	No Change
ATE1	2.68	4.30097	3.87742	-0.42	-1.34	0.256947	0.759465	No Change
ATF1	2.648	4.67383	4.36524	-0.31	-1.24	0.405472	0.879903	No Change
ATF2	4.835	4.43269	4.38778	-0.04	-1.03	0.817121	0.994913	No Change
ATF3	3.351	3.1086	2.45575	-0.65	-1.57	0.0966724	0.46212	No Change
ATF4	2.122	6.81919	5.92181	-0.9	-1.87	0.0246206	0.198152	No Change
ATF5	2.371	4.106	3.72058	-0.39	-1.31	0.327421	0.82941	No Change
ATF6	10.173	5.43115	5.06342	-0.37	-1.29	0.317952	0.819451	No Change
ATF6B	3.781	3.23123	3.38409	0.15	1.11	0.806142	0.99441	No Change
ATF7	7.337	4.23415	3.68106	-0.55	-1.46	0.1504	0.588397	No Change
ATF7IP	6.362	4.58105	4.15656	-0.42	-1.34	0.253319	0.753253	No Change
ATF7IP2	3.695	1.12707	0.989683	-0.14	-1.1	0.644399	0.959053	No Change
ATG10	3.344	2.76741	2.8136	0.05	1.04	0.986463	0.998093	No Change
ATG101	1.433	5.18172	4.54378	-0.64	-1.56	0.101363	0.476499	No Change
ATG12	4.556	3.53576	3.22395	-0.31	-1.24	0.382812	0.867666	No Change
ATG13	6.054	3.57283	3.19049	-0.38	-1.3	0.298479	0.800411	No Change
ATG14	5.043	3.22643	3.2162	-0.01	-1.01	0.8865	0.995617	No Change
ATG16L1	3.387	3.7323	3.70999	-0.02	-1.01	0.860613	0.995617	No Change
ATG16L2	6.156	0.937261	1.3785	0.44	1.36	0.335726	0.836243	No Change
ATG2A	6.511	1.28355	1.46194	0.18	1.13	0.740714	0.98143	No Change
ATG2B	11.057	1.54258	1.94959	0.41	1.33	0.385862	0.86879	No Change
ATG3	2.986	4.41206	4.40833	0	1	0.895642	0.995617	No Change
ATG4A	2.602	1.97976	1.77576	-0.2	-1.15	0.527998	0.937125	No Change
ATG4B	3.847	3.00089	3.08841	0.09	1.06	0.926545	0.995617	No Change
ATG4C	2.713	3.05658	3.28681	0.23	1.17	0.66609	0.964119	No Change
ATG4D	2.052	1.96572	2.1339	0.17	1.13	0.784832	0.989544	No Change
ATG5	3.376	3.54349	3.60286	0.06	1.04	0.983816	0.99786	No Change
ATG7	5.032	3.34878	2.36676	-0.98	-1.97	0.0136096	0.130752	No Change
ATG9A	5.012	1.93887	2.5387	0.6	1.52	0.182233	0.65101	No Change
ATG9B	4.969	-2.39793	-2.55639	-0.16	-1.12	0.54393	0.942709	No Change
ATIC	2.405	6.4829	6.39062	-0.09	-1.06	0.732404	0.978743	No Change
ATL1	2.925	1.08164	0.987485	-0.09	-1.06	0.717806	0.975872	No Change
ATL2	3.781	4.78598	4.69777	-0.09	-1.06	0.741237	0.98143	No Change
ATL3	2.586	5.82437	5.7283	-0.1	-1.07	0.723213	0.977033	No Change
ATM	15.878	3.10862	2.98782	-0.12	-1.09	0.668367	0.964119	No Change
ATMIN	5.986	4.10138	4.11308	0.01	1.01	0.930421	0.995617	No Change
ATN1	6.739	4.51541	4.5366	0.02	1.01	0.942373	0.995994	No Change
ATOH1	1.064	-3.32193	-3.05889	0.26	1.2	0.115448	0.511077	No Change
ATOH7	1.518	-2.53186	-1.9477	0.58	1.49	0.174322	0.636475	No Change
ATOH8	8.455	-3.12166	-2.07921	1.04	2.06	2.45094e-08	1.88999e-06	Treatment 2 Up
ATOX1	0.485	4.82896	5.37282	0.54	1.45	0.241358	0.735307	No Change
ATP10D	7.229	1.70354	1.90835	0.2	1.15	0.704472	0.972921	No Change
ATP11A	9.209	5.1546	4.86743	-0.29	-1.22	0.429846	0.895854	No Change
ATP11B	8.311	0.474749	0.262834	-0.21	-1.16	0.506246	0.932803	No Change
ATP11C	6.243	2.46668	3.30034	0.83	1.78	0.0607197	0.35286	No Change
ATP12A	3.711	-2.73697	-3.12166	-0.38	-1.3	0.0306835	0.227426	No Change
ATP13A1	5.705	2.82555	2.76319	-0.06	-1.04	0.783873	0.989486	No Change
ATP13A2	4.769	2.64511	3.83847	1.19	2.28	0.00624241	0.0742444	No Change
ATP13A3	9.15	4.19325	4.16144	-0.03	-1.02	0.842941	0.995278	No Change
ATP13A4	5.266	-3.18442	-3.19041	-0.01	-1.01	0.956931	0.997183	No Change
ATP13A5	3.627	-3.18442	-3.25318	-0.07	-1.05	0.584302	0.952951	No Change
ATP1A1	5.886	6.62636	6.75658	0.13	1.09	0.849688	0.995617	No Change
ATP1A1-AS1	2.628	0.871262	0.944737	0.07	1.05	0.964692	0.997682	No Change
ATP1A3	4.031	-0.341927	0.361495	0.7	1.62	0.0945808	0.455377	No Change
ATP1B1	2.194	3.81171	4.8262	1.01	2.01	0.022583	0.185566	No Change
ATP1B2	3.325	-2.43493	-1.32373	1.11	2.16	0.000918006	0.0168849	Treatment 2 Up
ATP1B3	1.956	7.2144	7.58753	0.37	1.29	0.45874	0.912416	No Change
ATP23	1.154	3.65477	3.82012	0.17	1.13	0.784253	0.989486	No Change
ATP2A1	3.67	-1.97393	-1.92238	0.05	1.04	0.928808	0.995617	No Change
ATP2A1-AS1	0.582	0.863917	1.1857	0.32	1.25	0.5381	0.940751	No Change
ATP2A2	8.858	5.73928	5.78079	0.04	1.03	0.982077	0.99786	No Change
ATP2A3	4.862	1.26176	1.20191	-0.06	-1.04	0.785996	0.989549	No Change
ATP2B1	6.912	6.18079	4.69572	-1.49	-2.81	0.000344057	0.00751339	Treatment 2 Down
ATP2B1-AS1	2.997	0.335058	-0.757287	-1.09	-2.13	0.00452291	0.0576254	No Change
ATP2B2	9.814	-3.18442	-3.00116	0.18	1.13	0.0155801	0.143508	No Change
ATP2B3	6.74	-3.06392	-3.00116	0.06	1.04	0.400035	0.876979	No Change
ATP2B4	9.127	4.88059	2.27175	-2.61	-6.11	1.66269e-09	1.62443e-07	Treatment 2 Down
ATP2C1	7.284	4.47946	4.79777	0.32	1.25	0.521247	0.935373	No Change
ATP4A	3.647	-3.12166	-2.9607	0.16	1.12	0.346933	0.845961	No Change
ATP5A1	2.899	7.09264	7.3006	0.21	1.16	0.706795	0.973657	No Change
ATP5B	1.833	8.90474	8.86207	-0.04	-1.03	0.820266	0.994913	No Change
ATP5C1	1.605	5.61039	6.19552	0.59	1.51	0.204084	0.688311	No Change
ATP5D	0.992	4.79479	4.57566	-0.22	-1.16	0.522303	0.935665	No Change
ATP5E	0.436	8.38552	8.95959	0.57	1.48	0.188952	0.661086	No Change
ATP5EP2	0.367	0.187033	1.2893	1.1	2.14	0.0274297	0.213422	No Change
ATP5F1	2.203	6.29262	6.48743	0.19	1.14	0.731334	0.978583	No Change
ATP5G1	0.641	5.53649	6.20535	0.67	1.59	0.142648	0.571184	No Change
ATP5G2	1.398	6.60836	6.24212	-0.37	-1.29	0.31716	0.818694	No Change
ATP5G3	3.479	4.25807	4.89754	0.64	1.56	0.157148	0.600063	No Change
ATP5H	0.616	7.1503	7.21935	0.07	1.05	0.963842	0.997682	No Change
ATP5I	0.675	5.09613	5.47721	0.38	1.3	0.426924	0.894097	No Change
ATP5J	1.292	4.77497	5.33273	0.56	1.47	0.227281	0.717171	No Change
ATP5J2	0.507	6.31253	7.17751	0.86	1.82	0.0537039	0.32682	No Change
ATP5J2-PTCD1	5.529	-3.18442	-3.25318	-0.07	-1.05	0.641716	0.959053	No Change
ATP5L	1.387	5.45399	5.8495	0.4	1.32	0.410001	0.882795	No Change
ATP5L2	0.798	-3.32193	-2.94342	0.38	1.3	0.115448	0.511077	No Change
ATP5O	1.387	6.1912	6.14133	-0.05	-1.04	0.809354	0.994913	No Change
ATP5S	2.561	2.91832	2.64731	-0.27	-1.21	0.438645	0.901947	No Change
ATP5SL	2.626	3.30337	3.46975	0.17	1.13	0.781604	0.988649	No Change
ATP6AP1	4.767	4.31797	4.25908	-0.06	-1.04	0.79733	0.991757	No Change
ATP6AP1L	2.018	1.33053	0.476167	-0.85	-1.8	0.0293467	0.220201	No Change
ATP6AP2	2.109	5.35455	5.34386	-0.01	-1.01	0.888318	0.995617	No Change
ATP6V0A1	5.398	3.6777	3.26705	-0.41	-1.33	0.269064	0.770512	No Change
ATP6V0A2	6.752	3.05567	2.77183	-0.28	-1.21	0.420257	0.888954	No Change
ATP6V0A4	3.334	-2.8365	-2.29711	0.54	1.45	0.0342396	0.244197	No Change
ATP6V0B	2.472	3.78729	3.58882	-0.2	-1.15	0.546996	0.944375	No Change
ATP6V0C	1.227	-2.85137	-2.2782	0.57	1.48	0.0835566	0.426481	No Change
ATP6V0D1	1.998	4.12638	4.17618	0.05	1.04	0.998983	0.999707	No Change
ATP6V0D2	2.362	-2.43493	-3.19041	-0.76	-1.69	0.000467691	0.00968704	Treatment 2 Down
ATP6V0E1	0.878	5.14997	5.74905	0.6	1.52	0.193536	0.668495	No Change
ATP6V0E2	2.953	2.76306	3.80731	1.04	2.06	0.0180453	0.158584	No Change
ATP6V0E2-AS1	3.065	-0.0477098	0.424719	0.47	1.39	0.287679	0.787004	No Change
ATP6V1A	4.629	4.10085	4.34977	0.25	1.19	0.636698	0.959053	No Change
ATP6V1B1	3.93	-2.0367	-2.01871	0.02	1.01	0.97984	0.99786	No Change
ATP6V1B2	3.03	4.79364	4.62674	-0.17	-1.13	0.603628	0.959053	No Change
ATP6V1C1	5.691	4.719	4.56299	-0.16	-1.12	0.620032	0.959053	No Change
ATP6V1C2	3.226	-0.878653	-1.55889	-0.68	-1.6	0.0457676	0.294105	No Change
ATP6V1D	1.797	6.84557	6.78026	-0.07	-1.05	0.781458	0.988649	No Change
ATP6V1E1	1.396	4.10049	4.02936	-0.07	-1.05	0.770815	0.985977	No Change
ATP6V1E2	1.977	4.41746	4.56226	0.14	1.1	0.821463	0.994913	No Change
ATP6V1F	0.814	6.09516	6.46851	0.37	1.29	0.441782	0.902461	No Change
ATP6V1G1	1.608	5.68701	5.17911	-0.51	-1.42	0.190384	0.662231	No Change
ATP6V1G2	1.6	-0.947697	-1.58568	-0.64	-1.56	0.0861335	0.433837	No Change
ATP6V1H	2.671	3.15866	3.10218	-0.06	-1.04	0.798766	0.99222	No Change
ATP7A	13.758	1.8973	1.67782	-0.22	-1.16	0.511114	0.932803	No Change
ATP7B	8.257	-0.209445	0.666941	0.88	1.84	0.0313363	0.229981	No Change
ATP8A1	8.304	-1.03397	-0.081634	0.95	1.93	0.0142763	0.134733	No Change
ATP8A2	5.793	-2.79364	-2.12166	0.67	1.59	0.00913276	0.0980429	No Change
ATP8B1	5.909	-1.34019	-0.375733	0.96	1.95	0.00903769	0.0972128	No Change
ATP8B2	6.55	3.58494	4.07588	0.49	1.4	0.289848	0.789182	No Change
ATP8B3	6.896	0.867609	0.555282	-0.31	-1.24	0.3675	0.858413	No Change
ATP8B4	8.757	1.37693	-2.16676	-3.54	-11.63	6.85373e-18	2.47439e-15	Treatment 2 Down
ATP9A	7.573	2.46748	2.64687	0.18	1.13	0.757832	0.984443	No Change
ATP9B	10.283	1.36379	1.12299	-0.24	-1.18	0.471453	0.921859	No Change
ATPAF1	2.141	4.33719	4.62095	0.28	1.21	0.576508	0.952662	No Change
ATPAF2	3.63	1.78785	1.76417	-0.02	-1.01	0.871413	0.995617	No Change
ATPIF1	1.923	3.7626	4.17483	0.41	1.33	0.390775	0.871423	No Change
ATR	11.73	3.16119	3.19528	0.03	1.02	0.962163	0.997679	No Change
ATRAID	1.391	5.3752	5.30955	-0.07	-1.05	0.779039	0.988478	No Change
ATRIP	5.102	0.677959	1.1641	0.49	1.4	0.274339	0.774469	No Change
ATRN	8.701	3.74472	3.69306	-0.05	-1.04	0.805276	0.994012	No Change
ATRNL1	9.073	-1.78673	-1.23457	0.55	1.46	0.103814	0.482659	No Change
ATRX	11.271	4.81566	4.57622	-0.24	-1.18	0.483134	0.92856	No Change
ATXN1	12.509	1.65972	1.03879	-0.62	-1.54	0.0947383	0.455869	No Change
ATXN10	3.325	4.64079	4.92097	0.28	1.21	0.579843	0.952662	No Change
ATXN1L	7.883	3.25957	3.49142	0.23	1.17	0.662125	0.963875	No Change
ATXN2	9.255	3.95803	3.7348	-0.22	-1.16	0.512411	0.932803	No Change
ATXN2L	4.411	5.69931	5.42032	-0.28	-1.21	0.431887	0.897363	No Change
ATXN3	7.272	2.38144	2.10421	-0.28	-1.21	0.432774	0.897855	No Change
ATXN7	8.238	2.87121	2.87644	0.01	1.01	0.909586	0.995617	No Change
ATXN7L1	7.988	0.549243	0.499278	-0.05	-1.04	0.79597	0.991429	No Change
ATXN7L2	3.201	2.037	2.35763	0.32	1.25	0.509261	0.932803	No Change
ATXN7L3	3.62	3.84749	4.09988	0.25	1.19	0.625642	0.959053	No Change
ATXN7L3B	3.681	4.47883	4.56576	0.09	1.06	0.918797	0.995617	No Change
AUH	1.992	3.04584	2.38392	-0.66	-1.58	0.0862404	0.433976	No Change
AUNIP	2.058	3.27053	3.41191	0.14	1.1	0.823316	0.994913	No Change
AUP1	2.395	4.89812	5.06563	0.17	1.13	0.785241	0.989549	No Change
AURKA	2.536	5.14714	6.19607	1.05	2.07	0.0172573	0.153773	No Change
AURKAIP1	1.219	4.86888	5.11749	0.25	1.19	0.637042	0.959053	No Change
AURKB	1.347	5.32386	5.71319	0.39	1.31	0.409781	0.882708	No Change
AURKC	1.294	-2.80764	-2.76641	0.04	1.03	0.920798	0.995617	No Change
AUTS2	6.673	0.207771	0.89177	0.68	1.6	0.108233	0.49505	No Change
AVEN	1.525	1.59035	1.86581	0.28	1.21	0.583062	0.952951	No Change
AVIL	3.542	0.121469	-1.2033	-1.32	-2.5	0.000445026	0.00931152	Treatment 2 Down
AVL9	3.032	4.57581	4.35943	-0.22	-1.16	0.523182	0.935665	No Change
AVPI1	1.389	3.47193	4.18446	0.71	1.64	0.112796	0.508291	No Change
AVPR1A	7.829	-3.18442	-3.32193	-0.14	-1.1	0.0251735	0.201498	No Change
AXDND1	5.821	-3.12166	-3.12166	0	1	0.625575	0.959053	No Change
AXIN1	3.649	2.3433	2.28796	-0.06	-1.04	0.798686	0.99222	No Change
AXIN2	4.922	-0.161866	0.956057	1.12	2.17	0.00746386	0.085253	No Change
AXL	4.874	4.72359	2.72412	-2	-4	2.21772e-06	9.87155e-05	Treatment 2 Down
AZGP1	1.261	-2.43493	-3.32193	-0.89	-1.85	0.000555248	0.0110411	Treatment 2 Down
AZI2	4.069	3.83807	3.41597	-0.42	-1.34	0.259423	0.762689	No Change
AZIN1	4.335	5.41813	5.56024	0.14	1.1	0.82731	0.994913	No Change
AZIN2	6.45	-1.8365	-1.51693	0.32	1.25	0.376646	0.867107	No Change
AZU1	0.907	-1.22899	-0.975882	0.25	1.19	0.64314	0.959053	No Change
B2M	1.611	5.90138	6.55915	0.66	1.58	0.147531	0.583339	No Change
B3GALNT1	3.633	1.35896	1.67745	0.32	1.25	0.505265	0.932803	No Change
B3GALNT2	5.598	1.98877	1.97614	-0.01	-1.01	0.87877	0.995617	No Change
B3GALT2	3.546	-3.32193	-3.25318	0.07	1.05	0.262051	0.762689	No Change
B3GALT4	1.685	-1.55639	-1.14845	0.41	1.33	0.308698	0.813339	No Change
B3GALT5	3.715	-3.32193	-3.12166	0.2	1.15	0.0146689	0.137365	No Change
B3GALT6	2.791	3.25046	3.26514	0.01	1.01	0.933355	0.995617	No Change
B3GAT1	3.822	-1.94448	-1.10545	0.84	1.79	0.0165276	0.149808	No Change
B3GAT2	2.002	-0.4255	0.32575	0.75	1.68	0.0857418	0.432665	No Change
B3GAT3	2.047	2.00716	1.97246	-0.03	-1.02	0.85535	0.995617	No Change
B3GLCT	4.583	2.02955	2.42592	0.4	1.32	0.404637	0.879867	No Change
B3GNT2	2.747	2.49325	2.94117	0.45	1.37	0.336379	0.836957	No Change
B3GNT3	2.736	-0.944484	-1.8365	-0.89	-1.85	0.00902779	0.09717	No Change
B3GNT4	1.501	0.214125	1.13811	0.92	1.89	0.0344045	0.244842	No Change
B3GNT5	4.757	1.63133	-1.30764	-2.94	-7.67	1.50809e-12	2.66348e-10	Treatment 2 Down
B3GNT7	3.623	-2.69645	-2.31297	0.38	1.3	0.0745271	0.402686	No Change
B3GNT8	1.871	-3.00116	-3.06392	-0.06	-1.04	0.883356	0.995617	No Change
B3GNT9	2.703	0.187645	-0.376462	-0.56	-1.47	0.136376	0.556867	No Change
B3GNTL1	3.349	1.18815	0.938735	-0.25	-1.19	0.470926	0.921717	No Change
B4GALNT1	4.454	4.10215	4.54082	0.44	1.36	0.348697	0.847169	No Change
B4GALNT2	2.097	-2.64668	-2.06015	0.59	1.51	0.0692152	0.38291	No Change
B4GALNT3	4.291	-0.159253	0.672698	0.83	1.78	0.0491016	0.309422	No Change
B4GALNT4	3.434	0.901676	1.65328	0.75	1.68	0.0894097	0.438375	No Change
B4GALT1	4.193	3.90941	3.64129	-0.27	-1.21	0.443925	0.903349	No Change
B4GALT2	2.416	2.59692	3.75122	1.15	2.22	0.00863986	0.0942352	No Change
B4GALT3	2.539	4.46818	4.64433	0.18	1.13	0.766805	0.984967	No Change
B4GALT4	6.173	1.48266	1.49034	0.01	1.01	0.922788	0.995617	No Change
B4GALT5	4.718	3.65629	5.07012	1.41	2.66	0.0012305	0.0212523	Treatment 2 Up
B4GALT6	4.819	3.43751	4.77355	1.34	2.53	0.00243428	0.0355721	Treatment 2 Up
B4GALT7	2.04	2.09907	2.31742	0.22	1.16	0.681685	0.96754	No Change
B4GAT1	2.068	1.61731	2.24534	0.63	1.55	0.156763	0.599079	No Change
B9D1	2.017	1.98358	2.22135	0.24	1.18	0.649683	0.960059	No Change
B9D2	1.027	0.00503184	0.163614	0.16	1.12	0.794112	0.991429	No Change
BAALC	3.109	-3.25318	-3.00116	0.25	1.19	0.0498328	0.311574	No Change
BAALC-AS1	1.971	-1.28802	-1.7499	-0.46	-1.38	0.194655	0.669616	No Change
BAAT	3.523	-3.05889	-3.12166	-0.06	-1.04	0.456276	0.911051	No Change
BABAM1	2.645	3.70788	4.10381	0.4	1.32	0.409319	0.882642	No Change
BACE1	6.01	0.309166	0.632148	0.32	1.25	0.486786	0.930701	No Change
BACE2	2.984	2.3756	3.10159	0.73	1.66	0.104181	0.483569	No Change
BACH1	6.72	2.58964	2.23	-0.36	-1.28	0.324484	0.826047	No Change
BACH2	9.599	-0.0290712	-2.19796	-2.17	-4.5	3.3805e-10	3.96605e-08	Treatment 2 Down
BAD	1.642	1.19726	1.93892	0.74	1.67	0.085766	0.432665	No Change
BAG1	3.865	1.40562	2.18942	0.78	1.72	0.0744113	0.402323	No Change
BAG2	2.266	2.77898	3.45818	0.68	1.6	0.132318	0.550105	No Change
BAG3	2.565	4.23796	3.20544	-1.03	-2.04	0.00943244	0.100342	No Change
BAG4	4.459	3.08195	3.11002	0.03	1.02	0.956421	0.997183	No Change
BAG5	5.251	3.55306	3.56175	0.01	1.01	0.919033	0.995617	No Change
BAG6	3.937	5.61081	5.68653	0.08	1.06	0.953961	0.997183	No Change
BAHCC1	10.225	1.17934	1.25487	0.08	1.06	0.947449	0.996596	No Change
BAHD1	4.763	1.59981	1.98189	0.38	1.3	0.420218	0.888954	No Change
BAIAP2	6.077	0.810997	0.575182	-0.24	-1.18	0.472605	0.922351	No Change
BAIAP2-AS1	4.419	2.21936	2.30682	0.09	1.06	0.931389	0.995617	No Change
BAIAP2L1	3.656	5.06357	4.71245	-0.35	-1.27	0.336788	0.837255	No Change
BAIAP2L2	2.131	-1.94342	-2.51516	-0.57	-1.48	0.070329	0.387294	No Change
BAIAP3	5.182	-0.106033	-0.13641	-0.03	-1.02	0.83364	0.994913	No Change
BAK1	2.323	1.30409	2.17613	0.87	1.83	0.0481382	0.305396	No Change
BAMBI	1.721	-1.48289	3.05476	4.54	23.26	4.66705e-21	2.73772e-18	Treatment 2 Up
BANF1	1.149	4.39236	4.65832	0.27	1.21	0.593168	0.956209	No Change
BANK1	3.978	-0.349499	-0.594511	-0.25	-1.19	0.547636	0.944396	No Change
BANP	2.975	2.29114	2.46001	0.17	1.13	0.774187	0.986351	No Change
BAP1	3.753	3.64223	3.8165	0.17	1.13	0.762819	0.984443	No Change
BARD1	2.583	4.00585	4.36152	0.36	1.28	0.470086	0.921588	No Change
BARX1	1.722	1.65043	2.44578	0.8	1.74	0.082313	0.424311	No Change
BARX2	1.763	-0.46811	-0.682936	-0.21	-1.16	0.750184	0.984443	No Change
BASP1	1.96	7.63385	8.40315	0.77	1.71	0.0878213	0.434485	No Change
BATF2	2.217	-1.39643	-1.32238	0.07	1.05	0.911518	0.995617	No Change
BATF3	0.978	1.12395	1.93492	0.81	1.75	0.0743572	0.402278	No Change
BAX	1.249	4.85623	5.30906	0.45	1.37	0.337916	0.838029	No Change
BAZ1A	6.259	2.92555	3.1872	0.26	1.2	0.610249	0.959053	No Change
BAZ1B	6.095	5.16365	5.35703	0.19	1.14	0.734236	0.979518	No Change
BAZ2A	9.222	5.66163	5.47972	-0.18	-1.13	0.578627	0.952662	No Change
BAZ2B	11.522	2.6598	2.62281	-0.04	-1.03	0.824256	0.994913	No Change
BBC3	2.09	0.932306	0.0698002	-0.86	-1.82	0.0257091	0.203897	No Change
BBIP1	2.454	2.90207	2.62669	-0.28	-1.21	0.437912	0.90181	No Change
BBOF1	3.648	0.826851	0.608181	-0.22	-1.16	0.513328	0.933195	No Change
BBS1	4.062	1.19211	1.01904	-0.17	-1.13	0.586006	0.953459	No Change
BBS10	3.581	3.5472	2.72571	-0.82	-1.77	0.037452	0.259447	No Change
BBS12	3.429	1.28152	1.21387	-0.07	-1.05	0.77049	0.985922	No Change
BBS2	6.319	3.60458	3.56468	-0.04	-1.03	0.825736	0.994913	No Change
BBS4	3.32	2.56012	2.6017	0.04	1.03	0.984788	0.99786	No Change
BBS5	3.145	2.17837	1.95981	-0.22	-1.16	0.511191	0.932803	No Change
BBS7	4.806	2.6566	2.53346	-0.12	-1.09	0.672592	0.965843	No Change
BBS9	5.604	1.81897	1.90484	0.09	1.06	0.932779	0.995617	No Change
BBX	9.387	5.10781	4.47028	-0.64	-1.56	0.0991816	0.470962	No Change
BCAM	3.417	1.8173	2.68632	0.87	1.83	0.0469891	0.299843	No Change
BCAN	4.036	-2.60012	-2.89793	-0.3	-1.23	0.13063	0.547207	No Change
BCAP29	6.089	4.07717	3.1962	-0.88	-1.84	0.0266237	0.208932	No Change
BCAP31	2.387	5.72144	6.12975	0.41	1.33	0.392019	0.871919	No Change
BCAR1	5.895	2.78404	2.23099	-0.55	-1.46	0.146138	0.57986	No Change
BCAR3	4.537	1.99113	0.956287	-1.03	-2.04	0.00827637	0.0913571	No Change
BCAS1	4.264	-2.47616	-2.65522	-0.18	-1.13	0.393553	0.872752	No Change
BCAS2	1.294	6.55866	6.42869	-0.13	-1.09	0.665273	0.964119	No Change
BCAS3	5.229	2.48866	2.16176	-0.33	-1.26	0.363183	0.854345	No Change
BCAS4	1.725	2.94068	3.14982	0.21	1.16	0.723517	0.977042	No Change
BCAT1	10.214	3.78014	2.46804	-1.31	-2.48	0.00186651	0.0289366	Treatment 2 Down
BCAT2	4.29	1.87984	2.42142	0.54	1.45	0.236328	0.727042	No Change
BCCIP	4.068	3.98868	4.44379	0.46	1.38	0.332137	0.834373	No Change
BCDIN3D	3.247	1.48484	0.867891	-0.62	-1.54	0.103017	0.480969	No Change
BCDIN3D-AS1	3.085	-0.169581	-0.377191	-0.21	-1.16	0.503537	0.932803	No Change
BCHE	2.443	0.58477	0.389525	-0.2	-1.15	0.556984	0.947619	No Change
BCKDHA	2.506	3.14393	2.64153	-0.5	-1.41	0.186028	0.657256	No Change
BCKDHB	3.702	2.61351	2.74927	0.14	1.1	0.833836	0.994913	No Change
BCKDK	2.21	3.33439	3.55762	0.22	1.16	0.684958	0.968364	No Change
BCL10	3.101	3.72364	3.27009	-0.45	-1.37	0.230268	0.719724	No Change
BCL11A	7.753	1.65325	2.88551	1.23	2.35	0.00468469	0.0593719	No Change
BCL11B	7.811	0.19786	-2.18145	-2.38	-5.21	3.81533e-11	5.35614e-09	Treatment 2 Down
BCL2	6.883	0.286445	-0.51017	-0.8	-1.74	0.0361165	0.253293	No Change
BCL2A1	0.94	-2.32918	-3.32193	-0.99	-1.99	0.00105734	0.0186798	Treatment 2 Down
BCL2L1	2.712	3.00179	3.22532	0.22	1.16	0.673036	0.9659	No Change
BCL2L10	0.885	-0.987415	-1.05018	-0.06	-1.04	0.822879	0.994913	No Change
BCL2L11	6.2	1.05418	1.91264	0.86	1.82	0.0483396	0.306082	No Change
BCL2L12	1.897	3.0856	3.18227	0.1	1.07	0.900375	0.995617	No Change
BCL2L13	6.11	2.39127	2.23479	-0.16	-1.12	0.618865	0.959053	No Change
BCL2L15	5.602	-2.79364	-2.94342	-0.15	-1.11	0.207762	0.69416	No Change
BCL2L2	3.708	2.1963	2.15357	-0.04	-1.03	0.838251	0.994913	No Change
BCL2L2-PABPN1	2.121	-2.47171	-2.02945	0.44	1.36	0.265229	0.76591	No Change
BCL3	1.855	4.32368	3.78132	-0.54	-1.45	0.155385	0.595613	No Change
BCL6	3.964	1.19772	0.980182	-0.22	-1.16	0.513112	0.933195	No Change
BCL6B	3.56	3.01542	0.901283	-2.11	-4.32	5.93021e-07	3.16246e-05	Treatment 2 Down
BCL7A	3.708	1.5957	1.64721	0.05	1.04	0.986584	0.998093	No Change
BCL7B	2.677	2.99457	3.29416	0.3	1.23	0.553632	0.946956	No Change
BCL7C	1.051	4.23023	4.51987	0.29	1.22	0.564809	0.948999	No Change
BCL9	6.266	4.02126	4.29768	0.28	1.21	0.591907	0.955798	No Change
BCL9L	7.73	4.86711	4.04717	-0.82	-1.77	0.0380277	0.260459	No Change
BCLAF1	7.97	4.19166	4.47663	0.28	1.21	0.574272	0.951713	No Change
BCO1	2.669	-3.32193	-3.00116	0.32	1.25	0.00435562	0.0558925	No Change
BCO2	4.73	-1.86465	-2.06015	-0.2	-1.15	0.467234	0.9194	No Change
BCOR	7.204	3.18937	3.11775	-0.07	-1.05	0.7634	0.984443	No Change
BCORL1	7.336	2.74769	3.04744	0.3	1.23	0.534791	0.940125	No Change
BCR	9.415	0.66877	1.3953	0.73	1.66	0.0929892	0.450412	No Change
BCS1L	2.124	2.96194	3.27154	0.31	1.24	0.534827	0.940125	No Change
BCYRN1	0.177	2.93445	5.2151	2.28	4.86	1.94732e-15	5.24341e-13	Treatment 2 Up
BDH1	3.68	-0.358573	0.699531	1.06	2.08	0.0107196	0.111022	No Change
BDH2	2.91	0.739615	0.43533	-0.3	-1.23	0.400244	0.876979	No Change
BDNF	7.718	-1.45742	-1.09748	0.36	1.28	0.323034	0.8244	No Change
BDNF-AS	3.328	-1.97393	-2.74018	-0.77	-1.71	0.00570469	0.069202	No Change
BDP1	11.614	3.8273	3.86289	0.04	1.03	0.967586	0.997715	No Change
BEAN1	3.513	-1.9607	-2.18145	-0.22	-1.16	0.493618	0.932803	No Change
BECN1	2.802	4.84069	4.54378	-0.3	-1.23	0.405617	0.879952	No Change
BEGAIN	2.917	0.542168	-0.535332	-1.08	-2.11	0.00432067	0.055704	No Change
BEND3	6.655	1.33338	1.41538	0.08	1.06	0.928074	0.995617	No Change
BEND4	8.94	-1.45525	-0.460695	0.99	1.99	0.00505752	0.0630501	No Change
BEND5	1.404	-3.13267	-2.80764	0.33	1.26	0.231997	0.722064	No Change
BEND6	5.733	-0.396428	-0.712538	-0.32	-1.25	0.415015	0.885338	No Change
BEND7	9.175	-0.29646	0.273774	0.57	1.48	0.165185	0.617049	No Change
BEST1	4.502	-0.464256	-0.494252	-0.03	-1.02	0.948022	0.996764	No Change
BEST3	5.33	-1.81297	-2.88996	-1.08	-2.11	1.91561e-05	0.000646077	Treatment 2 Down
BEST4	2.087	-2.39793	-2.60545	-0.21	-1.16	0.493501	0.932803	No Change
BET1	6.258	3.34265	2.75357	-0.59	-1.51	0.124674	0.533055	No Change
BET1L	2.953	2.85176	2.97052	0.12	1.09	0.86934	0.995617	No Change
BEX1	0.859	0.59071	-1.37719	-1.97	-3.92	8.95779e-06	0.000336686	Treatment 2 Down
BEX2	1.173	4.90392	2.6973	-2.21	-4.63	2.88041e-07	1.67769e-05	Treatment 2 Down
BEX3	1.243	6.69471	7.37896	0.68	1.6	0.131835	0.549314	No Change
BEX4	1.279	1.49275	-0.702535	-2.2	-4.59	2.92343e-07	1.69673e-05	Treatment 2 Down
BEX5	1.013	0.437811	-0.175169	-0.61	-1.53	0.142409	0.570643	No Change
BFAR	3.035	3.9514	3.96342	0.01	1.01	0.929139	0.995617	No Change
BFSP1	2.995	-0.341348	-0.944484	-0.6	-1.52	0.0849233	0.430514	No Change
BGLAP	0.541	-1.73536	-1.66967	0.07	1.05	0.968729	0.997715	No Change
BGN	2.436	4.36434	4.10636	-0.26	-1.2	0.460163	0.913135	No Change
BHLHA15	0.703	-3.13267	-1.93704	1.2	2.3	0.00742747	0.0850148	No Change
BHLHB9	4.276	1.34473	1.67156	0.33	1.26	0.493658	0.932803	No Change
BHLHE40	3.299	5.21217	3.81577	-1.4	-2.64	0.000668287	0.0128833	Treatment 2 Down
BHLHE40-AS1	2.713	-0.889216	-1.60545	-0.72	-1.65	0.0425417	0.280396	No Change
BHLHE41	3.775	3.78441	2.59593	-1.19	-2.28	0.00339913	0.046326	Treatment 2 Down
BHMG1	1.161	-2.41414	-3.05889	-0.64	-1.56	0.0305243	0.226758	No Change
BICC1	3.426	0.400662	0.818967	0.42	1.34	0.38569	0.86879	No Change
BICD1	3.923	3.79826	3.1305	-0.67	-1.59	0.086575	0.434485	No Change
BICD2	6.409	2.65854	3.0638	0.41	1.33	0.392533	0.872232	No Change
BICDL1	3.478	1.86683	1.95782	0.09	1.06	0.919027	0.995617	No Change
BICDL2	4.234	-2.51516	-2.39793	0.12	1.09	0.786885	0.989549	No Change
BICRA	6.083	1.16595	1.04881	-0.12	-1.09	0.661032	0.963527	No Change
BICRAL	7.148	3.25876	3.15131	-0.11	-1.08	0.705496	0.973133	No Change
BID	2.746	-0.0529695	1.27055	1.32	2.5	0.00190446	0.0292891	Treatment 2 Up
BIK	0.948	-0.944484	-0.533365	0.41	1.33	0.405954	0.880121	No Change
BIN1	2.927	2.54091	2.31765	-0.22	-1.16	0.532051	0.938942	No Change
BIN2	2.924	-2.21798	-2.61621	-0.4	-1.32	0.152626	0.591783	No Change
BIN3	1.838	2.55817	2.57531	0.02	1.01	0.938086	0.995617	No Change
BIRC2	4.256	4.60523	5.37562	0.77	1.71	0.0860193	0.433528	No Change
BIRC3	6.903	3.7486	4.72102	0.97	1.96	0.0273395	0.21297	No Change
BIRC5	3.087	4.72917	5.37091	0.64	1.56	0.159464	0.605037	No Change
BIRC6	15.628	3.43287	3.43985	0.01	1.01	0.892102	0.995617	No Change
BIRC7	1.44	-3.02945	-3.07921	-0.05	-1.04	0.887583	0.995617	No Change
BIVM	5.189	0.0735882	0.188034	0.11	1.08	0.858033	0.995617	No Change
BLCAP	2.535	3.55642	4.07121	0.51	1.42	0.256941	0.759465	No Change
BLM	4.781	3.17057	3.7937	0.62	1.54	0.170848	0.629046	No Change
BLMH	2.525	2.86529	4.83307	1.97	3.92	9.18535e-06	0.00034445	Treatment 2 Up
BLNK	1.811	-3.25318	-3.12166	0.13	1.09	0.38033	0.867107	No Change
BLOC1S1	1.655	2.91284	2.77821	-0.13	-1.09	0.658138	0.962593	No Change
BLOC1S1-RDH5	1.918	0.141546	-0.570254	-0.71	-1.64	0.0691441	0.382903	No Change
BLOC1S2	2.914	3.10426	3.11187	0.01	1.01	0.917366	0.995617	No Change
BLOC1S3	2.598	0.644209	0.634756	-0.01	-1.01	0.857857	0.995617	No Change
BLOC1S4	1.545	2.19848	1.73103	-0.47	-1.39	0.224323	0.715454	No Change
BLOC1S5	2.973	2.49684	2.75599	0.26	1.2	0.616909	0.959053	No Change
BLOC1S6	4.314	3.75273	3.56654	-0.19	-1.14	0.568969	0.948999	No Change
BLVRA	1.166	2.19575	3.20491	1.01	2.01	0.023798	0.19285	No Change
BLVRB	0.851	3.62522	3.45832	-0.17	-1.13	0.605782	0.959053	No Change
BLZF1	3.804	2.45022	1.97137	-0.48	-1.39	0.203432	0.687214	No Change
BMF	4.772	0.0850907	0.972148	0.89	1.85	0.0366869	0.255656	No Change
BMI1	3.42	3.75756	4.05281	0.3	1.23	0.558235	0.947619	No Change
BMP1	5.315	0.522582	0.798491	0.28	1.21	0.569483	0.949132	No Change
BMP2	3.147	-1.66169	0.73536	2.4	5.28	5.84458e-09	5.05248e-07	Treatment 2 Up
BMP2K	4.668	3.0203	3.26657	0.25	1.19	0.642055	0.959053	No Change
BMP3	5.731	-3.12166	-2.60012	0.52	1.43	0.00133181	0.0225282	No Change
BMP4	2.123	-0.994252	0.59071	1.58	2.99	0.000200653	0.00479774	Treatment 2 Up
BMP5	2.163	4.92639	5.54242	0.62	1.54	0.163916	0.614544	No Change
BMP6	3.098	0.696983	-1.97171	-2.67	-6.36	1.34869e-11	1.94318e-09	Treatment 2 Down
BMP7	4.228	1.52977	2.63445	1.1	2.14	0.0110815	0.114115	No Change
BMP8A	5.619	-3.00116	-3.06392	-0.06	-1.04	0.811992	0.994913	No Change
BMP8B	4.086	1.33777	1.51836	0.18	1.13	0.748093	0.984443	No Change
BMPER	5.015	-2.01871	-2.0367	-0.02	-1.01	0.830035	0.994913	No Change
BMPR1A	3.603	2.86489	3.22298	0.36	1.28	0.459289	0.91295	No Change
BMPR1B	5.981	0.554179	-0.401319	-0.96	-1.95	0.012741	0.125045	No Change
BMPR2	12.147	3.5668	3.92821	0.36	1.28	0.467965	0.919589	No Change
BMS1	8.025	3.65189	3.78292	0.13	1.09	0.846726	0.995617	No Change
BMS1P20	4.444	0.978196	1.19161	0.21	1.16	0.683266	0.968153	No Change
BMS1P4	2.408	-2.43493	-2.32193	0.11	1.08	0.761708	0.984443	No Change
BMS1P6	9.748	-2.94342	-3.18442	-0.24	-1.18	0.0272364	0.212723	No Change
BMT2	4.014	1.99062	2.22048	0.23	1.17	0.664767	0.964119	No Change
BNC1	4.786	-2.55639	-2.88996	-0.33	-1.26	0.0835254	0.426481	No Change
BNC2	15.555	1.06349	0.618231	-0.45	-1.37	0.211043	0.699431	No Change
BNIP1	1.387	2.74841	2.62165	-0.13	-1.09	0.669001	0.964213	No Change
BNIP2	2.701	5.27016	5.08695	-0.18	-1.13	0.575151	0.951889	No Change
BNIP3	2.479	3.38569	3.81585	0.43	1.35	0.381051	0.867107	No Change
BNIP3L	3.721	5.46265	5.04722	-0.42	-1.34	0.263763	0.764616	No Change
BNIPL	2.555	-2.02945	-1.11148	0.92	1.89	0.0113587	0.116313	No Change
BOC	8.84	-2.9477	-2.8365	0.11	1.08	0.74709	0.984268	No Change
BOD1	1.93	4.95293	4.89309	-0.06	-1.04	0.791163	0.99071	No Change
BOD1L1	13.456	3.37299	3.14845	-0.22	-1.16	0.507246	0.932803	No Change
BOK	2.642	3.03562	3.09835	0.06	1.04	0.969706	0.99786	No Change
BOK-AS1	0.824	-2.59748	-2.29711	0.3	1.23	0.574117	0.951585	No Change
BOLA1	0.855	2.72399	2.57724	-0.15	-1.11	0.660248	0.963433	No Change
BOLA3	0.55	5.23657	5.33666	0.1	1.07	0.906198	0.995617	No Change
BOLA3-AS1	4.188	-0.350671	-0.234266	0.12	1.09	0.82202	0.994913	No Change
BOP1	2.357	4.45804	5.18183	0.72	1.65	0.107782	0.493681	No Change
BORA	3.014	2.82899	3.15161	0.32	1.25	0.516483	0.934087	No Change
BORCS5	2.081	3.64336	3.09184	-0.55	-1.46	0.149616	0.587329	No Change
BORCS6	1.913	1.70444	1.86956	0.17	1.13	0.779351	0.988606	No Change
BORCS7	2.43	1.9421	1.73335	-0.21	-1.16	0.522414	0.935665	No Change
BORCS8	2.329	0.695994	1.02772	0.33	1.26	0.490904	0.932803	No Change
BORCS8-MEF2B	2.229	-3.18442	-3.13267	0.05	1.04	0.756748	0.984443	No Change
BPGM	2.101	3.1818	3.6282	0.45	1.37	0.344251	0.843781	No Change
BPHL	1.906	2.97626	3.1052	0.13	1.09	0.851156	0.995617	No Change
BPNT1	2.452	2.32377	2.32478	0	1	0.902832	0.995617	No Change
BPTF	11.88	4.33703	4.42515	0.09	1.06	0.932806	0.995617	No Change
BRAF	2.928	4.84146	4.63393	-0.21	-1.16	0.537721	0.940751	No Change
BRAP	4.137	3.56983	3.57589	0.01	1.01	0.91471	0.995617	No Change
BRAT1	5.35	1.92019	2.30698	0.39	1.31	0.415278	0.885386	No Change
BRCA1	8.193	4.59006	4.46658	-0.12	-1.09	0.666526	0.964119	No Change
BRCA2	11.359	2.68969	2.86925	0.18	1.13	0.780364	0.988649	No Change
BRCC3	2.92	4.35208	4.66202	0.31	1.24	0.53613	0.940751	No Change
BRD1	5.353	2.41245	2.57268	0.16	1.12	0.786119	0.989549	No Change
BRD2	5.646	5.64947	5.80437	0.15	1.11	0.803694	0.993554	No Change
BRD3	6.096	3.1448	3.43216	0.29	1.22	0.569371	0.949132	No Change
BRD4	8.531	4.44099	4.12143	-0.32	-1.25	0.371773	0.862121	No Change
BRD7	2.295	4.25303	4.4972	0.24	1.18	0.64327	0.959053	No Change
BRD8	5.067	4.52812	4.78327	0.26	1.2	0.62309	0.959053	No Change
BRD9	4.475	1.56491	1.91022	0.35	1.27	0.481217	0.927481	No Change
BRE	2.097	4.58554	4.1358	-0.45	-1.37	0.232534	0.722176	No Change
BREA2	1	-0.0826039	-0.41414	-0.33	-1.26	0.401945	0.877865	No Change
BRF1	6.664	1.51095	1.88605	0.38	1.3	0.420881	0.889411	No Change
BRF2	1.996	1.72572	2.01587	0.29	1.22	0.545958	0.94408	No Change
BRI3	1.112	4.58723	4.33274	-0.25	-1.19	0.46946	0.921142	No Change
BRI3BP	1.269	6.15936	6.22364	0.06	1.04	0.968272	0.997715	No Change
BRICD5	1.122	0.212192	0.127539	-0.08	-1.06	0.758972	0.984443	No Change
BRINP3	2.908	3.0803	2.72038	-0.36	-1.28	0.365257	0.856028	No Change
BRIP1	9.21	2.04207	2.66348	0.62	1.54	0.167371	0.621015	No Change
BRIX1	3.727	5.62318	5.68305	0.06	1.04	0.980965	0.99786	No Change
BRK1	1.173	5.45512	5.5829	0.13	1.09	0.854935	0.995617	No Change
BRMS1	1.971	3.29934	3.57095	0.27	1.21	0.596651	0.957649	No Change
BRMS1L	2.686	2.60636	3.34115	0.73	1.66	0.101872	0.477663	No Change
BROX	2.023	4.95275	4.71781	-0.23	-1.17	0.495059	0.932803	No Change
BRPF1	4.714	2.68808	2.75569	0.07	1.05	0.966907	0.997715	No Change
BRPF3	6.025	3.31372	4.11932	0.81	1.75	0.0716292	0.39335	No Change
BRSK1	3.587	0.749942	-0.0445569	-0.79	-1.73	0.0405855	0.271208	No Change
BRSK2	6.472	-1.26892	-0.660603	0.61	1.53	0.118355	0.518312	No Change
BRWD1	19.84	2.24449	2.1662	-0.08	-1.06	0.744881	0.982965	No Change
BRWD1-AS1	0.688	-3.13267	-3.13267	0	1	0.938272	0.995617	No Change
BRWD3	13.283	2.9909	2.4527	-0.54	-1.45	0.163362	0.613167	No Change
BSCL2	2.585	-1.4954	-1.68145	-0.19	-1.14	0.50766	0.932803	No Change
BSDC1	4.799	3.69299	3.55387	-0.14	-1.1	0.648622	0.959791	No Change
BSG	3.031	7.59276	7.11099	-0.48	-1.39	0.203107	0.687214	No Change
BSN	15.947	-0.525849	-0.93493	-0.41	-1.33	0.22051	0.715202	No Change
BSN-AS2	2.6	-2.37041	-2.87041	-0.5	-1.41	0.0721286	0.39515	No Change
BSND	1.366	-3.13267	-3.32193	-0.19	-1.14	0.0872848	0.434485	No Change
BSPRY	2.342	-0.352785	-1.09221	-0.74	-1.67	0.0480776	0.305129	No Change
BST1	1.471	-2.08568	-2.07921	0.01	1.01	0.643384	0.959053	No Change
BST2	0.934	-2.84019	-2.64668	0.19	1.14	0.608201	0.959053	No Change
BTAF1	7.228	3.74846	3.7323	-0.02	-1.01	0.875767	0.995617	No Change
BTBD1	3.282	5.05454	5.24113	0.19	1.14	0.745019	0.982965	No Change
BTBD10	3.223	3.11425	3.04177	-0.07	-1.05	0.767859	0.98524	No Change
BTBD16	1.835	-3.19041	-3.25318	-0.06	-1.04	0.510738	0.932803	No Change
BTBD19	1.628	-1.89194	-2.0367	-0.14	-1.1	0.552572	0.946956	No Change
BTBD2	4.21	4.31333	4.73352	0.42	1.34	0.383228	0.867731	No Change
BTBD3	5.339	3.82326	3.43409	-0.39	-1.31	0.294704	0.795404	No Change
BTBD6	1.982	3.06756	3.48039	0.41	1.33	0.370596	0.861332	No Change
BTBD7	11.191	2.39631	2.56778	0.17	1.13	0.76901	0.98524	No Change
BTBD8	1.78	-0.089349	-0.750313	-0.66	-1.58	0.0808841	0.421881	No Change
BTBD9	9.436	1.06309	0.888136	-0.17	-1.13	0.575458	0.951889	No Change
BTC	1.317	1.09926	0.0786512	-1.02	-2.03	0.0154015	0.142518	No Change
BTD	2.703	1.17314	1.50575	0.33	1.26	0.492077	0.932803	No Change
BTF3	1.692	7.46513	7.46212	0	1	0.900116	0.995617	No Change
BTF3L4	4.637	3.98886	3.63271	-0.36	-1.28	0.32982	0.832659	No Change
BTG1	4.678	3.61406	2.09398	-1.52	-2.87	0.000218617	0.00509332	Treatment 2 Down
BTG2	2.709	1.3154	2.02976	0.71	1.64	0.109021	0.497132	No Change
BTG3	1.588	5.1091	4.84181	-0.27	-1.21	0.447498	0.905973	No Change
BTG4	1.118	-1.86848	-3.19041	-1.32	-2.5	0.000132733	0.00338006	Treatment 2 Down
BTK	3.622	-3.32193	-3.18442	0.14	1.1	0.0554092	0.33292	No Change
BTLA	3.21	-3.06392	-3.18442	-0.12	-1.09	0.456366	0.911051	No Change
BTN2A1	3.641	2.38664	2.47414	0.09	1.06	0.919596	0.995617	No Change
BTN2A2	5.835	0.427516	0.956057	0.53	1.44	0.230468	0.719938	No Change
BTN3A1	4.181	1.13149	1.59903	0.47	1.39	0.307372	0.812062	No Change
BTN3A2	4.098	0.588799	1.12863	0.54	1.45	0.211875	0.700633	No Change
BTN3A3	2.991	-1.74422	-0.556549	1.19	2.28	0.00195573	0.0299653	Treatment 2 Up
BTNL8	2.404	-3.19041	-3.25318	-0.06	-1.04	0.507787	0.932803	No Change
BTNL9	4.227	0.238735	0.377316	0.14	1.1	0.776733	0.987449	No Change
BTRC	6.149	2.63268	3.00175	0.37	1.29	0.442963	0.903306	No Change
BUB1	4.191	5.25206	5.90514	0.65	1.57	0.151609	0.590648	No Change
BUB1B	3.734	4.62376	5.21685	0.59	1.51	0.197122	0.676358	No Change
BUB3	3.748	5.47217	5.20099	-0.27	-1.21	0.440422	0.902461	No Change
BUD13	2.48	2.96385	3.43218	0.47	1.39	0.319336	0.821342	No Change
BUD23	3.589	3.90732	4.08896	0.18	1.13	0.763903	0.984644	No Change
BUD31	1.322	5.39233	5.3631	-0.03	-1.02	0.851919	0.995617	No Change
BVES	5.777	0.0294007	0.645979	0.62	1.54	0.158236	0.602279	No Change
BVES-AS1	1.711	-2.13267	-1.71331	0.42	1.34	0.27898	0.777574	No Change
BYSL	1.983	3.47455	3.77966	0.31	1.24	0.54337	0.942655	No Change
BZW1	3.655	5.39554	5.20569	-0.19	-1.14	0.564052	0.948999	No Change
BZW2	3.413	4.17312	4.33397	0.16	1.12	0.788311	0.990136	No Change
C10orf10	2.058	-1.305	-1.01811	0.29	1.22	0.536108	0.940751	No Change
C10orf107	1.245	-0.457424	-0.103198	0.35	1.27	0.44359	0.903349	No Change
C10orf111	1.712	-2.51046	-2.38208	0.13	1.09	0.805752	0.994252	No Change
C10orf25	3.21	-2.25154	-2.49425	-0.24	-1.18	0.342417	0.841442	No Change
C10orf35	1.072	2.04553	2.26709	0.22	1.16	0.683693	0.968324	No Change
C10orf55	2.508	-3.32193	-3.06392	0.26	1.2	0.0279368	0.214786	No Change
C10orf67	2.938	-3.05889	-3.18442	-0.13	-1.09	0.417498	0.887575	No Change
C10orf76	4.264	2.34135	2.51957	0.18	1.13	0.758719	0.984443	No Change
C10orf82	2.308	-3.25318	-3.25318	0	1	0.936732	0.995617	No Change
C10orf88	3.081	2.15846	1.93895	-0.22	-1.16	0.515556	0.933596	No Change
C10orf91	0.735	-2.06015	-1.81297	0.25	1.19	0.623796	0.959053	No Change
C10orf95	1.467	-2.69041	-2.64386	0.05	1.04	0.976167	0.99786	No Change
C11orf1	1.818	2.93522	2.15587	-0.78	-1.72	0.0488739	0.308395	No Change
C11orf24	2.098	4.74559	5.18408	0.44	1.36	0.356759	0.851949	No Change
C11orf45	3.861	0.175814	1.05822	0.88	1.84	0.0384803	0.262239	No Change
C11orf49	2.518	2.27838	2.24868	-0.03	-1.02	0.846559	0.995617	No Change
C11orf54	4.01	2.85195	2.95441	0.1	1.07	0.898302	0.995617	No Change
C11orf57	5.592	2.7333	2.85796	0.12	1.09	0.856757	0.995617	No Change
C11orf58	3.975	4.63576	4.60698	-0.03	-1.02	0.848247	0.995617	No Change
C11orf63	3.854	0.95598	0.749381	-0.21	-1.16	0.538874	0.940932	No Change
C11orf65	3.302	-1.47449	-1.88996	-0.42	-1.34	0.174654	0.636769	No Change
C11orf68	1.556	3.17728	2.74247	-0.43	-1.35	0.246877	0.743347	No Change
C11orf70	2.492	0.315203	-0.436514	-0.75	-1.68	0.048516	0.306626	No Change
C11orf71	2.233	1.21412	1.10066	-0.11	-1.08	0.698049	0.971731	No Change
C11orf74	3.065	1.42617	1.35049	-0.08	-1.06	0.757935	0.984443	No Change
C11orf80	2.309	1.94541	2.14495	0.2	1.15	0.705898	0.973336	No Change
C11orf84	1.955	3.00934	3.63015	0.62	1.54	0.172641	0.632951	No Change
C11orf86	1.183	-2.22741	-3.19041	-0.96	-1.95	0.00155366	0.0251308	Treatment 2 Down
C11orf88	3.094	-3.18442	-3.25318	-0.07	-1.05	0.275965	0.774469	No Change
C11orf91	0.98	-3.19041	-3.19041	0	1	0.935152	0.995617	No Change
C11orf94	0.365	-2.38208	-1.71798	0.66	1.58	0.315295	0.81706	No Change
C11orf95	5.577	1.17632	1.90549	0.73	1.66	0.0953148	0.457361	No Change
C11orf96	1.327	0.726034	-3.19041	-3.92	-15.14	3.38561e-20	1.68511e-17	Treatment 2 Down
C12orf10	2.035	3.91369	3.68619	-0.23	-1.17	0.50701	0.932803	No Change
C12orf29	2.867	3.41678	3.60689	0.19	1.14	0.736084	0.980022	No Change
C12orf4	3.805	3.59325	3.57303	-0.02	-1.01	0.8629	0.995617	No Change
C12orf43	2.266	3.21449	3.3199	0.11	1.08	0.8979	0.995617	No Change
C12orf45	0.618	4.32946	4.2287	-0.1	-1.07	0.722839	0.977011	No Change
C12orf49	2.77	4.12879	4.30908	0.18	1.13	0.755452	0.984443	No Change
C12orf50	4.418	-3.18442	-3.32193	-0.14	-1.1	0.274865	0.774469	No Change
C12orf54	1.078	-3.19041	-2.74018	0.45	1.37	0.13613	0.556376	No Change
C12orf56	2.155	0.929985	0.0976108	-0.83	-1.78	0.0287927	0.217635	No Change
C12orf57	1.34	5.88952	5.12319	-0.77	-1.71	0.0523933	0.320984	No Change
C12orf60	1.124	1.75147	1.13535	-0.62	-1.54	0.112317	0.50737	No Change
C12orf65	3.159	2.74507	3.00504	0.26	1.2	0.614309	0.959053	No Change
C12orf66	2.597	3.72342	2.59629	-1.13	-2.19	0.00541639	0.06679	No Change
C12orf73	1.989	1.93722	2.42003	0.48	1.39	0.30064	0.80348	No Change
C12orf75	1.36	3.15538	3.83886	0.68	1.6	0.131746	0.549314	No Change
C12orf76	2.577	0.695994	0.49555	-0.2	-1.15	0.53963	0.941131	No Change
C12orf80	1.288	-2.59748	-3.32193	-0.72	-1.65	0.00102993	0.0183892	Treatment 2 Down
C14orf1	1.535	4.21391	4.28886	0.07	1.05	0.954568	0.997183	No Change
C14orf119	2.943	3.55264	3.39351	-0.16	-1.12	0.613722	0.959053	No Change
C14orf132	7.581	0.055983	0.603946	0.55	1.46	0.206443	0.691582	No Change
C14orf159	4.138	-0.00739553	0.739615	0.75	1.68	0.0780447	0.413941	No Change
C14orf166	1.043	6.40615	6.39633	-0.01	-1.01	0.88461	0.995617	No Change
C14orf178	0.643	-3.13267	-2.93916	0.19	1.14	0.638707	0.959053	No Change
C14orf2	2.337	3.86416	4.33771	0.47	1.39	0.312594	0.816029	No Change
C14orf28	3.76	-0.105031	-0.349499	-0.24	-1.18	0.456385	0.911051	No Change
C14orf37	3.687	-0.66949	0.588417	1.26	2.39	0.00220006	0.0328211	Treatment 2 Up
C14orf39	2.745	-3.19041	-3.25318	-0.06	-1.04	0.510738	0.932803	No Change
C14orf79	1.96	2.04458	1.53958	-0.51	-1.42	0.174399	0.636475	No Change
C14orf80	2.243	1.29873	1.55509	0.26	1.2	0.612881	0.959053	No Change
C14orf93	2.608	1.28091	0.448659	-0.83	-1.78	0.0318277	0.23222	No Change
C15orf39	4.745	0.73364	1.54322	0.81	1.75	0.0610991	0.353768	No Change
C15orf40	2.649	1.82736	1.84166	0.01	1.01	0.930152	0.995617	No Change
C15orf41	2.958	2.30587	2.31747	0.01	1.01	0.924582	0.995617	No Change
C15orf48	0.949	7.17908	5.96842	-1.21	-2.31	0.00304546	0.0423022	Treatment 2 Down
C15orf52	7.283	-1.07408	-1.74422	-0.67	-1.59	0.0377425	0.259598	No Change
C15orf56	2.125	-2.88996	-3.00116	-0.11	-1.08	0.489721	0.932803	No Change
C15orf57	3.284	1.43561	1.75968	0.32	1.25	0.503701	0.932803	No Change
C15orf59	1.342	-1.10545	-1.04157	0.06	1.04	0.928345	0.995617	No Change
C15orf61	1.295	1.0294	1.19669	0.17	1.13	0.787735	0.989929	No Change
C15orf62	2.489	-1.26641	-1.69041	-0.42	-1.34	0.231854	0.722064	No Change
C15orf65	0.75	2.18109	1.59391	-0.59	-1.51	0.138762	0.561924	No Change
C16orf45	2.335	3.54909	2.41071	-1.14	-2.2	0.00479587	0.0603619	No Change
C16orf46	2.221	0.834649	0.554647	-0.28	-1.21	0.438057	0.90181	No Change
C16orf52	5.186	2.15866	2.01434	-0.14	-1.1	0.636404	0.959053	No Change
C16orf58	3.298	3.43577	2.98365	-0.45	-1.37	0.228876	0.718097	No Change
C16orf59	3.243	1.09534	1.58959	0.49	1.4	0.27489	0.774469	No Change
C16orf62	4.605	3.53859	3.64938	0.11	1.08	0.884489	0.995617	No Change
C16orf70	5.091	2.17253	2.33626	0.16	1.12	0.782198	0.988762	No Change
C16orf71	2.696	-2.60545	-2.16096	0.44	1.36	0.167407	0.621015	No Change
C16orf72	3.975	5.38226	4.94846	-0.43	-1.35	0.24682	0.743311	No Change
C16orf74	0.893	0.0206215	1.05617	1.04	2.06	0.0238382	0.192878	No Change
C16orf86	1.789	-3.07921	-2.64668	0.43	1.35	0.107033	0.492303	No Change
C16orf87	1.379	2.10082	3.28392	1.18	2.27	0.00762102	0.08644	No Change
C16orf91	1.476	1.20163	1.20117	0	1	0.926962	0.995617	No Change
C16orf95	1.154	0.520832	-0.0233115	-0.54	-1.45	0.161295	0.609307	No Change
C16orf96	3.41	-3.06392	-3.25318	-0.19	-1.14	0.22285	0.715202	No Change
C17orf105	0.821	-1.9255	-1.61621	0.31	1.24	0.547077	0.944375	No Change
C17orf107	3.171	1.20264	0.150501	-1.05	-2.07	0.00673433	0.0790081	No Change
C17orf47	2.125	-3.12166	-3.32193	-0.2	-1.15	0.037725	0.259587	No Change
C17orf50	1.028	-2.80764	-3.07921	-0.27	-1.21	0.363376	0.854345	No Change
C17orf51	8.646	2.17114	2.4324	0.26	1.2	0.609873	0.959053	No Change
C17orf53	2.715	2.60991	2.34255	-0.27	-1.21	0.443919	0.903349	No Change
C17orf58	1.561	3.02506	2.89134	-0.13	-1.09	0.657225	0.962173	No Change
C17orf62	5.919	2.05357	1.97989	-0.07	-1.05	0.758871	0.984443	No Change
C17orf64	0.954	-2.43916	-3.05889	-0.62	-1.54	0.0827018	0.42437	No Change
C17orf67	2.004	-0.556549	-0.100456	0.46	1.38	0.297813	0.799538	No Change
C17orf74	1.646	-3.06392	-3.18442	-0.12	-1.09	0.584276	0.952951	No Change
C17orf75	4.573	2.60757	2.60271	0	1	0.90451	0.995617	No Change
C17orf80	4.065	3.40022	3.75435	0.35	1.27	0.465524	0.917658	No Change
C17orf82	1.529	-2.79018	-3.13267	-0.34	-1.27	0.0822441	0.424311	No Change
C17orf97	1.837	2.61303	2.63892	0.03	1.02	0.954618	0.997183	No Change
C18orf21	1.123	4.1955	4.28617	0.09	1.06	0.923816	0.995617	No Change
C18orf25	5.46	3.55201	3.47762	-0.07	-1.05	0.763536	0.984443	No Change
C18orf32	1.65	0.826736	0.285669	-0.54	-1.45	0.150319	0.588275	No Change
C18orf54	6.381	2.6355	2.18735	-0.45	-1.37	0.223315	0.715202	No Change
C18orf65	2.073	-0.736966	-2.06392	-1.33	-2.51	0.000314278	0.0069382	Treatment 2 Down
C18orf8	2.206	3.20867	3.18373	-0.02	-1.01	0.857279	0.995617	No Change
C19orf12	5.055	1.96709	2.08516	0.12	1.09	0.869996	0.995617	No Change
C19orf18	0.909	-1.21798	-1.3594	-0.14	-1.1	0.764586	0.984644	No Change
C19orf24	0.974	4.11199	4.06475	-0.05	-1.04	0.812579	0.994913	No Change
C19orf25	2.435	2.76078	2.63169	-0.13	-1.09	0.66805	0.964119	No Change
C19orf33	0.516	3.05003	2.52426	-0.53	-1.44	0.175043	0.637589	No Change
C19orf38	1.082	-1.27144	-1.89793	-0.63	-1.55	0.100623	0.474788	No Change
C19orf43	0.907	6.29286	6.27193	-0.02	-1.01	0.864213	0.995617	No Change
C19orf44	4.712	0.600284	0.458277	-0.14	-1.1	0.637397	0.959053	No Change
C19orf47	2.354	1.60231	1.96705	0.36	1.28	0.446119	0.90463	No Change
C19orf48	1.984	4.26899	4.07925	-0.19	-1.14	0.568073	0.948999	No Change
C19orf53	0.906	4.9347	5.08718	0.15	1.11	0.807163	0.994662	No Change
C19orf54	2.971	1.89517	1.48474	-0.41	-1.33	0.286443	0.786233	No Change
C19orf57	2.504	0.0351947	-0.256463	-0.29	-1.22	0.402675	0.878029	No Change
C19orf60	2.386	1.07625	1.32695	0.25	1.19	0.637029	0.959053	No Change
C19orf66	3.42	1.87968	1.9467	0.07	1.05	0.967778	0.997715	No Change
C19orf70	0.896	2.83577	2.89719	0.06	1.04	0.983496	0.99786	No Change
C19orf71	0.667	-1.53125	-1.55889	-0.03	-1.02	0.616302	0.959053	No Change
C19orf73	0.743	-0.42459	-1.38012	-0.96	-1.95	0.0262279	0.206814	No Change
C19orf81	0.76	-0.179227	-0.138767	0.04	1.03	0.982083	0.99786	No Change
C19orf84	1.316	-2.9477	-3.05889	-0.11	-1.08	0.582342	0.952951	No Change
C1D	1.278	2.38576	2.34978	-0.04	-1.03	0.857028	0.995617	No Change
C1GALT1	7.078	3.32109	2.89035	-0.43	-1.35	0.247351	0.744093	No Change
C1GALT1C1	1.901	3.78467	4.04979	0.27	1.21	0.608433	0.959053	No Change
C1QBP	1.157	7.32118	7.70303	0.38	1.3	0.430204	0.896436	No Change
C1QL1	1.498	1.50816	2.91623	1.41	2.66	0.0013956	0.0232011	Treatment 2 Up
C1QL2	2.047	-3.06392	-3.32193	-0.26	-1.2	0.0173621	0.153981	No Change
C1QL3	2.491	-3.25318	-3.00116	0.25	1.19	0.0828415	0.424788	No Change
C1QL4	2.063	1.70267	1.97951	0.28	1.21	0.592358	0.956082	No Change
C1QTNF1	3.997	0.896428	1.59457	0.7	1.62	0.0867084	0.434485	No Change
C1QTNF1-AS1	0.963	-1.85137	-2.52945	-0.68	-1.6	0.146156	0.57986	No Change
C1QTNF12	1.035	0.2893	-1.26641	-1.56	-2.95	0.00038035	0.0080923	Treatment 2 Down
C1QTNF2	2.394	-3.25318	-3.18442	0.07	1.05	0.638816	0.959053	No Change
C1QTNF3	4.355	-1.48289	-1.52406	-0.04	-1.03	0.81664	0.994913	No Change
C1QTNF4	1.412	-3.05889	-3.32193	-0.26	-1.2	0.0875886	0.434485	No Change
C1QTNF6	6.85	0.218081	0.453445	0.24	1.18	0.61319	0.959053	No Change
C1QTNF8	3.401	-3.18442	-3.18442	0	1	0.582342	0.952951	No Change
C1R	2.962	0.241992	1.14639	0.9	1.87	0.0348162	0.246736	No Change
C1RL	3.73	3.64537	2.18408	-1.46	-2.75	0.000366571	0.0078705	Treatment 2 Down
C1RL-AS1	5.764	0.703132	-0.354198	-1.06	-2.08	0.00561852	0.0686128	No Change
C1S	3.469	1.26659	2.53318	1.27	2.41	0.00361466	0.0482297	Treatment 2 Up
C1orf106	4.397	-1.54771	-1.1938	0.35	1.27	0.366559	0.857591	No Change
C1orf109	2.818	3.15299	3.43225	0.28	1.21	0.581209	0.952951	No Change
C1orf112	5.481	1.42816	2.1125	0.68	1.6	0.127261	0.539144	No Change
C1orf115	2.97	1.0729	1.52536	0.45	1.37	0.328333	0.830821	No Change
C1orf116	5.498	-3.25318	-3.25318	0	1	0.912283	0.995617	No Change
C1orf122	1.315	3.18506	3.20062	0.02	1.01	0.960633	0.997316	No Change
C1orf123	1.076	4.4353	4.2262	-0.21	-1.16	0.536297	0.940751	No Change
C1orf127	2.779	-2.91414	-3.12166	-0.21	-1.16	0.116637	0.514161	No Change
C1orf131	4.852	1.12071	1.30151	0.18	1.13	0.749185	0.984443	No Change
C1orf145	3.529	-1.02945	-1.16096	-0.13	-1.09	0.650338	0.960162	No Change
C1orf159	3.289	1.41602	1.59903	0.18	1.13	0.742034	0.98155	No Change
C1orf162	0.911	-0.286411	-0.514868	-0.23	-1.17	0.546726	0.944375	No Change
C1orf174	3.079	3.17934	3.42674	0.25	1.19	0.637474	0.959053	No Change
C1orf189	0.701	-3.13267	-3.32193	-0.19	-1.14	0.223355	0.715202	No Change
C1orf198	4.393	-0.875733	-0.667304	0.21	1.16	0.657934	0.962422	No Change
C1orf204	2.495	0.622444	0.823611	0.2	1.15	0.69634	0.971339	No Change
C1orf21	10.302	-2.28673	-1.39793	0.89	1.85	0.00236715	0.0348874	Treatment 2 Up
C1orf210	1.51	-2.94342	-2.88996	0.05	1.04	0.883152	0.995617	No Change
C1orf216	2.932	2.5777	3.05109	0.47	1.39	0.307771	0.812592	No Change
C1orf220	2.574	-2.47616	-2.20867	0.27	1.21	0.378542	0.867107	No Change
C1orf226	4.249	-2.12166	-1.34019	0.78	1.72	0.0186036	0.162189	No Change
C1orf228	1.673	-0.42498	-1.17554	-0.75	-1.68	0.0462722	0.296305	No Change
C1orf229	2.257	-3.25318	-3.06392	0.19	1.14	0.228544	0.717765	No Change
C1orf27	3.882	2.72389	2.65752	-0.07	-1.05	0.776677	0.987449	No Change
C1orf35	1.461	2.35953	2.35456	0	1	0.894196	0.995617	No Change
C1orf43	2.75	6.9171	6.75327	-0.16	-1.12	0.608219	0.959053	No Change
C1orf50	1.01	2.24091	2.22894	-0.01	-1.01	0.879835	0.995617	No Change
C1orf52	3.414	2.41869	2.71583	0.3	1.23	0.554102	0.946956	No Change
C1orf53	0.68	0.767031	1.11325	0.35	1.27	0.496177	0.932803	No Change
C1orf54	0.567	-1.93493	-1.82193	0.11	1.08	0.991298	0.998486	No Change
C1orf56	2.026	2.01056	1.74083	-0.27	-1.21	0.443652	0.903349	No Change
C1orf61	4.847	-0.368002	-0.427977	-0.06	-1.04	0.811845	0.994913	No Change
C1orf74	1.559	2.01559	2.26842	0.25	1.19	0.631266	0.959053	No Change
C2	4.257	-3.06392	-2.55889	0.51	1.42	0.0125719	0.124169	No Change
C20orf144	0.568	-3.32193	-3.07921	0.24	1.18	0.262051	0.762689	No Change
C20orf166-AS1	3.238	-3.12166	-2.25811	0.86	1.82	0.000141296	0.00355949	Treatment 2 Up
C20orf194	7.574	1.48534	1.31289	-0.17	-1.13	0.585081	0.953251	No Change
C20orf196	1.152	-0.377922	-0.0601471	0.32	1.25	0.568267	0.948999	No Change
C20orf202	1.602	-3.01046	-2.18592	0.82	1.77	0.0168664	0.151697	No Change
C20orf24	1.248	2.26551	3.09071	0.83	1.78	0.0609921	0.353616	No Change
C20orf27	3.311	2.04089	3.04726	1.01	2.01	0.0220691	0.18277	No Change
C20orf96	2.435	2.32625	2.10981	-0.22	-1.16	0.543741	0.942655	No Change
C21orf2	5.395	-0.703682	-0.322943	0.38	1.3	0.382668	0.867666	No Change
C21orf33	1.66	0.0747598	0.447069	0.37	1.29	0.385729	0.86879	No Change
C21orf58	4.678	0.56507	0.763785	0.2	1.15	0.701989	0.972423	No Change
C21orf59	2.958	4.03736	4.02163	-0.02	-1.01	0.882048	0.995617	No Change
C21orf62-AS1	1.198	-0.725437	-0.692669	0.03	1.02	0.981268	0.99786	No Change
C21orf91	5.428	2.12596	2.1129	-0.01	-1.01	0.902031	0.995617	No Change
C22orf15	0.953	-2.21331	-1.9977	0.22	1.16	0.779048	0.988478	No Change
C22orf23	2.003	-1.12064	-1.73777	-0.62	-1.54	0.0822383	0.424311	No Change
C22orf24	1.244	-3.05889	-2.32918	0.73	1.66	0.0195182	0.167149	No Change
C22orf29	6.844	1.46466	2.08336	0.62	1.54	0.1623	0.611135	No Change
C22orf39	2.781	2.47348	3.05938	0.59	1.51	0.199326	0.680086	No Change
C22orf46	4.973	3.06415	2.76197	-0.3	-1.23	0.398271	0.875882	No Change
C2CD2	7.652	0.902295	1.43197	0.53	1.44	0.234472	0.725	No Change
C2CD2L	3.33	0.713669	1.12678	0.41	1.33	0.36913	0.859631	No Change
C2CD3	8.675	3.16338	3.36548	0.2	1.15	0.71795	0.975882	No Change
C2CD4A	3.443	-3.18442	-3.18442	0	1	0.582342	0.952951	No Change
C2CD4C	3.122	0.925999	1.28124	0.36	1.28	0.432619	0.897716	No Change
C2CD4D	1.711	-3.18442	-3.25318	-0.07	-1.05	0.507768	0.932803	No Change
C2CD5	5.113	4.50937	4.48973	-0.02	-1.01	0.866224	0.995617	No Change
C2orf15	1.404	1.13377	1.51593	0.38	1.3	0.419874	0.888954	No Change
C2orf42	2.514	2.29344	1.84384	-0.45	-1.37	0.22896	0.718097	No Change
C2orf48	0.725	0.821882	0.127539	-0.69	-1.61	0.0824777	0.42437	No Change
C2orf49	0.883	5.66576	5.70062	0.03	1.02	0.969694	0.99786	No Change
C2orf50	2.934	-1.70867	-2.25318	-0.54	-1.45	0.0733481	0.399715	No Change
C2orf66	2.253	-2.69041	-3.18442	-0.49	-1.4	0.0117316	0.118289	No Change
C2orf68	5.896	2.34188	2.37744	0.04	1.03	0.982038	0.99786	No Change
C2orf69	3.726	3.4986	3.73544	0.24	1.18	0.655502	0.962	No Change
C2orf70	2.433	-3.19041	-3.05889	0.13	1.09	0.519628	0.934256	No Change
C2orf72	3.615	-0.466731	0.11768	0.58	1.49	0.173469	0.634509	No Change
C2orf73	1.916	-2.69041	-2.9477	-0.26	-1.2	0.384838	0.868569	No Change
C2orf74	1.242	3.10829	2.61392	-0.49	-1.4	0.199123	0.679816	No Change
C2orf76	1.155	2.70375	3.07374	0.37	1.29	0.44679	0.905096	No Change
C2orf81	2.225	0.936749	0.213642	-0.72	-1.65	0.0599543	0.349947	No Change
C2orf82	0.462	2.36943	1.61047	-0.76	-1.69	0.065076	0.369823	No Change
C2orf88	4.467	-0.251641	0.244874	0.5	1.41	0.249901	0.748672	No Change
C3	5.06	0.553677	-0.489971	-1.04	-2.06	0.00569146	0.0691804	No Change
C3orf14	0.958	3.8433	4.04535	0.2	1.15	0.725637	0.977198	No Change
C3orf18	2.82	1.30892	1.74879	0.44	1.36	0.33774	0.838029	No Change
C3orf20	4.403	-2.61621	-2.84019	-0.22	-1.16	0.252444	0.752521	No Change
C3orf33	1.925	1.71588	1.64048	-0.08	-1.06	0.767309	0.985074	No Change
C3orf35	2.72	-2.15236	-2.51046	-0.36	-1.28	0.242406	0.736909	No Change
C3orf38	2.627	3.1032	3.29278	0.19	1.14	0.737546	0.980067	No Change
C3orf52	5.611	0.232334	0.372425	0.14	1.1	0.786288	0.989549	No Change
C3orf58	4.589	2.01062	2.76846	0.76	1.69	0.0881946	0.435145	No Change
C3orf62	3.981	1.08816	1.14226	0.05	1.04	0.984589	0.99786	No Change
C3orf67	8.562	0.0469153	-0.117233	-0.16	-1.12	0.58589	0.953459	No Change
C3orf70	5.899	-2.22111	-2.55889	-0.34	-1.27	0.134331	0.554228	No Change
C3orf80	2.577	-1.50579	-2.09748	-0.59	-1.51	0.068225	0.380008	No Change
C4orf19	3.789	-2.56645	-2.69041	-0.12	-1.09	0.480133	0.926954	No Change
C4orf22	0.939	-1.49425	0.625481	2.12	4.35	4.55455e-06	0.000186091	Treatment 2 Up
C4orf3	3.037	4.07595	4.03868	-0.04	-1.03	0.836347	0.994913	No Change
C4orf32	2.724	0.588799	-0.512515	-1.1	-2.14	0.00475127	0.0599843	No Change
C4orf33	2.231	0.904172	0.550892	-0.35	-1.27	0.325154	0.827286	No Change
C4orf36	0.903	-3.19041	-2.62166	0.57	1.48	0.0827296	0.42437	No Change
C4orf45	0.953	-2.80764	-2.9477	-0.14	-1.1	0.621733	0.959053	No Change
C4orf46	3.732	2.99243	3.29461	0.3	1.23	0.548474	0.944919	No Change
C4orf47	0.967	1.06344	-0.0398915	-1.1	-2.14	0.00897666	0.0968736	No Change
C4orf48	0.536	1.37165	1.112	-0.26	-1.2	0.507195	0.932803	No Change
C5	5.911	1.96716	0.700979	-1.27	-2.41	0.00159756	0.0256219	Treatment 2 Down
C5AR1	2.34	-1.43704	-1.51516	-0.08	-1.06	0.71638	0.975589	No Change
C5AR2	1.721	-2.8365	-3.12166	-0.29	-1.22	0.279354	0.777957	No Change
C5orf15	2.278	5.20958	5.62786	0.42	1.34	0.380795	0.867107	No Change
C5orf22	3.8	4.37016	4.59196	0.22	1.16	0.682428	0.967969	No Change
C5orf24	5.138	4.64503	4.58802	-0.06	-1.04	0.799315	0.992227	No Change
C5orf30	3.374	2.29707	2.72898	0.43	1.35	0.358384	0.853295	No Change
C5orf34	2.718	2.949	3.05601	0.11	1.08	0.888523	0.995617	No Change
C5orf38	0.901	-2.65522	-1.20139	1.45	2.73	0.000980457	0.0177162	Treatment 2 Up
C5orf42	11.647	3.13137	3.34216	0.21	1.16	0.705822	0.973336	No Change
C5orf49	2.382	-3.25318	-3.05889	0.19	1.14	0.227566	0.717171	No Change
C5orf51	5.216	5.09727	4.824	-0.27	-1.21	0.440236	0.902461	No Change
C5orf52	0.694	-2.94342	-3.13267	-0.19	-1.14	0.507768	0.932803	No Change
C5orf56	1.834	-1.10212	-0.456201	0.65	1.57	0.216839	0.709178	No Change
C5orf60	1.201	-3.32193	-2.89793	0.42	1.34	0.0279368	0.214786	No Change
C5orf63	6.427	-0.272596	-0.566447	-0.29	-1.22	0.377005	0.867107	No Change
C5orf66	2.468	-2.21798	-2.0909	0.13	1.09	0.591361	0.955798	No Change
C6orf1	1.201	2.02679	1.59192	-0.43	-1.35	0.249576	0.748044	No Change
C6orf106	4.413	4.0237	4.52102	0.5	1.41	0.283536	0.783098	No Change
C6orf118	2.345	-1.326	-1.12337	0.2	1.15	0.675048	0.965909	No Change
C6orf120	4.145	3.03031	2.44642	-0.58	-1.49	0.132515	0.55075	No Change
C6orf132	6.737	-2.36273	-1.57793	0.78	1.72	0.00633024	0.0751258	No Change
C6orf136	1.973	1.93699	2.1303	0.19	1.14	0.763376	0.984443	No Change
C6orf141	1.695	-2.25318	-2.91414	-0.66	-1.58	0.0440302	0.28645	No Change
C6orf163	1.299	-0.953896	-0.975882	-0.02	-1.01	0.809179	0.994913	No Change
C6orf201	3.06	-3.06392	-2.94342	0.12	1.09	0.631257	0.959053	No Change
C6orf203	1.515	2.59935	2.63511	0.04	1.03	0.971542	0.99786	No Change
C6orf226	0.551	0.697422	0.43533	-0.26	-1.2	0.510815	0.932803	No Change
C6orf47	2.474	2.82883	3.34094	0.51	1.42	0.263053	0.763501	No Change
C6orf48	0.837	6.71392	5.39907	-1.31	-2.48	0.00138102	0.0230796	Treatment 2 Down
C6orf52	0.873	-1.7782	-1.89294	-0.11	-1.08	0.689677	0.969521	No Change
C6orf58	1.195	-3.07921	-2.72741	0.35	1.27	0.231997	0.722064	No Change
C6orf62	2.467	6.44648	6.83151	0.39	1.31	0.423989	0.891553	No Change
C6orf89	7.227	3.42348	3.59823	0.17	1.13	0.762818	0.984443	No Change
C6orf99	0.635	-0.484302	-1.33834	-0.85	-1.8	0.0650168	0.369823	No Change
C7orf13	2.288	2.05657	1.47508	-0.58	-1.49	0.127758	0.540413	No Change
C7orf25	2.725	3.00573	2.97768	-0.03	-1.02	0.853743	0.995617	No Change
C7orf26	1.907	3.19379	3.38667	0.19	1.14	0.742981	0.98208	No Change
C7orf31	3.599	0.580137	1.47544	0.9	1.87	0.0371937	0.258311	No Change
C7orf43	2.725	1.44881	1.60574	0.16	1.12	0.793379	0.991429	No Change
C7orf49	4.572	2.89615	3.12485	0.23	1.17	0.667291	0.964119	No Change
C7orf50	1.382	4.91937	4.88612	-0.03	-1.02	0.833479	0.994913	No Change
C7orf57	2.125	-1.88996	-3.07921	-1.19	-2.28	4.7798e-05	0.00139199	Treatment 2 Down
C7orf61	1.001	-1.42135	-1.73777	-0.32	-1.25	0.414319	0.884777	No Change
C7orf65	2.908	-3.25318	-3.18442	0.07	1.05	0.227566	0.717171	No Change
C7orf73	4.462	3.7425	4.36369	0.62	1.54	0.17243	0.632602	No Change
C8G	0.87	-2.20867	-2.25318	-0.04	-1.03	0.832838	0.994913	No Change
C8orf22	2.021	-3.25318	-3.32193	-0.07	-1.05	0.223355	0.715202	No Change
C8orf31	2.064	-1.66676	-1.27144	0.4	1.32	0.315075	0.81706	No Change
C8orf33	2.651	4.2748	4.76996	0.5	1.41	0.287894	0.787061	No Change
C8orf34	8.485	-2.88996	-2.74018	0.15	1.11	0.408965	0.882169	No Change
C8orf34-AS1	1.597	-3.06392	-2.7499	0.31	1.24	0.312251	0.816029	No Change
C8orf37	3.367	2.9279	2.62623	-0.3	-1.23	0.400518	0.876979	No Change
C8orf37-AS1	0.952	-2.37041	-3.05889	-0.69	-1.61	0.0509219	0.314788	No Change
C8orf4	1.84	6.56098	5.31131	-1.25	-2.38	0.00219825	0.0328211	Treatment 2 Down
C8orf44	2.104	0.192798	0.122078	-0.07	-1.05	0.78065	0.988649	No Change
C8orf44-SGK3	4.544	-2.74018	-3.06392	-0.32	-1.25	0.115509	0.511077	No Change
C8orf46	3.559	0.53437	-0.508563	-1.04	-2.06	0.0067828	0.0792935	No Change
C8orf48	1.445	0.134756	-0.825091	-0.96	-1.95	0.0141409	0.134006	No Change
C8orf58	2.054	0.975943	1.42987	0.45	1.37	0.3273	0.829391	No Change
C8orf59	1.039	4.57904	4.83851	0.26	1.2	0.620318	0.959053	No Change
C8orf76	1.336	1.54101	1.61671	0.08	1.06	0.944534	0.996291	No Change
C8orf82	2.166	1.49774	1.67338	0.18	1.13	0.760909	0.984443	No Change
C8orf88	1.047	0.859964	0.855902	0	1	0.898116	0.995617	No Change
C9orf116	1.322	0.361102	0.796749	0.44	1.36	0.351113	0.849138	No Change
C9orf139	3.812	-3.32193	-3.18442	0.14	1.1	0.0556387	0.33292	No Change
C9orf142	0.805	3.17054	3.52366	0.35	1.27	0.462043	0.914604	No Change
C9orf152	2.654	-3.32193	-3.18442	0.14	1.1	0.115448	0.511077	No Change
C9orf153	2.028	-2.85137	-2.84019	0.01	1.01	0.967029	0.997715	No Change
C9orf16	1.432	3.15929	2.7923	-0.37	-1.29	0.322681	0.823626	No Change
C9orf163	2.572	-2.28673	-1.83834	0.45	1.37	0.206224	0.691342	No Change
C9orf172	2.93	-0.515899	-0.658264	-0.14	-1.1	0.644802	0.959053	No Change
C9orf3	6.67	-0.489971	-0.364287	0.13	1.09	0.836657	0.994913	No Change
C9orf40	2.323	2.08408	2.25932	0.18	1.13	0.762092	0.984443	No Change
C9orf43	2.118	-1.27186	-1.34297	-0.07	-1.05	0.748258	0.984443	No Change
C9orf47	4.893	-3.00116	-2.78673	0.21	1.16	0.339117	0.83927	No Change
C9orf64	2.558	3.68871	3.09675	-0.59	-1.51	0.124688	0.533055	No Change
C9orf66	2.785	-2.9607	-2.9477	0.01	1.01	0.963933	0.997682	No Change
C9orf72	4.474	0.968107	0.599247	-0.37	-1.29	0.293403	0.794219	No Change
C9orf78	3.565	3.88975	4.047	0.16	1.12	0.798808	0.99222	No Change
C9orf85	3.258	0.99526	0.726825	-0.27	-1.21	0.422655	0.891286	No Change
C9orf92	0.442	-3.32193	-2.73697	0.58	1.49	0.115448	0.511077	No Change
CA11	1.644	4.04064	2.98438	-1.06	-2.08	0.00892951	0.0964282	No Change
CA12	3.964	-2.32373	-1.47449	0.85	1.8	0.00879118	0.0953103	No Change
CA13	4.81	0.132658	-0.985715	-1.12	-2.17	0.00217838	0.0326459	Treatment 2 Down
CA14	1.73	-3.32193	-2.89793	0.42	1.34	0.00787476	0.0885054	No Change
CA2	1.659	3.19705	2.07675	-1.12	-2.17	0.00560326	0.0684773	No Change
CA3	1.744	-3.06392	-3.07921	-0.02	-1.01	0.897089	0.995617	No Change
CA4	1.494	-3.12166	-3.25318	-0.13	-1.09	0.507768	0.932803	No Change
CA5B	6.024	0.394969	-0.160063	-0.56	-1.47	0.122559	0.528931	No Change
CA7	1.841	-2.88996	-2.9607	-0.07	-1.05	0.874634	0.995617	No Change
CA8	4.051	0.496819	1.28766	0.79	1.73	0.0568082	0.338193	No Change
CA9	1.543	-3.13267	-3.25318	-0.12	-1.09	0.506294	0.932803	No Change
CAAP1	2.963	1.9955	1.50837	-0.49	-1.4	0.193766	0.668495	No Change
CAB39	4.347	4.41749	4.22587	-0.19	-1.14	0.561817	0.948999	No Change
CAB39L	3.978	2.45228	2.24448	-0.21	-1.16	0.531963	0.938942	No Change
CABIN1	7.618	2.66448	2.77854	0.11	1.08	0.875952	0.995617	No Change
CABLES1	5.228	3.14482	2.33746	-0.81	-1.75	0.101284	0.476398	No Change
CABLES2	3.775	2.6241	3.14424	0.52	1.43	0.250777	0.75055	No Change
CABP1	2.212	-1.3542	-1.28673	0.07	1.05	0.947387	0.996596	No Change
CABP4	4.327	-3.12166	-3.19041	-0.07	-1.05	0.874634	0.995617	No Change
CABP7	2.975	-2.56645	-2.7499	-0.18	-1.13	0.490829	0.932803	No Change
CABYR	2.362	2.66682	3.73063	1.06	2.08	0.0168426	0.151666	No Change
CACFD1	2.95	0.0840001	0.433078	0.35	1.27	0.440608	0.902461	No Change
CACHD1	6.074	4.87582	2.05198	-2.82	-7.06	1.38218e-10	1.75987e-08	Treatment 2 Down
CACNA1A	8.689	0.887841	-1.04586	-1.93	-3.81	4.92799e-07	2.6802e-05	Treatment 2 Down
CACNA1B	9.754	-0.12835	0.294978	0.42	1.34	0.314229	0.81706	No Change
CACNA1C	17.694	-3.25318	-3.18442	0.07	1.05	0.399373	0.87642	No Change
CACNA1C-AS1	2.226	-1.86848	-1.62577	0.24	1.18	0.578061	0.952662	No Change
CACNA1D	8.207	-1.59946	-1.38012	0.22	1.16	0.551086	0.94683	No Change
CACNA1F	6.062	-1.36035	-2.28673	-0.93	-1.91	0.00186981	0.028946	Treatment 2 Down
CACNA1G	9.184	-2.32193	-1.8365	0.49	1.4	0.102553	0.479758	No Change
CACNA1H	8.086	1.25194	0.95575	-0.3	-1.23	0.383613	0.867784	No Change
CACNA1I	10.677	-3.12166	-3.25318	-0.13	-1.09	0.532382	0.939092	No Change
CACNA1S	6.124	-3.12166	-3.32193	-0.2	-1.15	0.00200567	0.0305594	No Change
CACNA2D1	4.135	5.03084	4.43657	-0.59	-1.51	0.13158	0.548936	No Change
CACNA2D2	5.318	-0.180152	0.959765	1.14	2.2	0.00647663	0.0765865	No Change
CACNA2D3	3.825	-3.05889	-2.32918	0.73	1.66	0.00175511	0.0276196	Treatment 2 Up
CACNA2D4	5.622	-3.12166	-3.00116	0.12	1.09	0.594599	0.956307	No Change
CACNB1	6.386	0.0216022	0.006749	-0.01	-1.01	0.849636	0.995617	No Change
CACNB2	6.331	-2.14668	1.18468	3.33	10.06	2.86619e-16	8.40665e-14	Treatment 2 Up
CACNB3	3.962	2.02127	2.64459	0.62	1.54	0.166057	0.618619	No Change
CACNB4	13.032	-2.22111	-2.64668	-0.43	-1.35	0.027553	0.214083	No Change
CACNG1	1.314	-3.05889	-3.19041	-0.13	-1.09	0.509263	0.932803	No Change
CACNG4	3.426	1.10563	1.14863	0.04	1.03	0.97785	0.99786	No Change
CACNG6	1.894	-0.462063	-1.55702	-1.09	-2.13	0.00353409	0.0475798	Treatment 2 Down
CACNG7	2.386	0.237491	-0.854198	-1.09	-2.13	0.00470393	0.0595239	No Change
CACNG8	8.747	0.00574782	-0.916964	-0.92	-1.89	0.00977582	0.10306	No Change
CACTIN	3.851	2.9161	3.01393	0.1	1.07	0.910215	0.995617	No Change
CACTIN-AS1	1.909	-1.76308	-2.15522	-0.39	-1.31	0.26953	0.771529	No Change
CACUL1	7.069	3.805	4.01332	0.21	1.16	0.704201	0.972851	No Change
CACYBP	3.88	3.54099	4.26378	0.72	1.65	0.108537	0.495948	No Change
CAD	7.064	4.68635	4.76204	0.08	1.06	0.949499	0.996877	No Change
CADM1	5.033	1.64377	3.41226	1.77	3.41	4.23237e-05	0.00127087	Treatment 2 Up
CADM2	9.868	-0.655216	-0.33123	0.32	1.25	0.434337	0.899053	No Change
CADM4	2.167	0.823381	1.45909	0.64	1.56	0.157921	0.601962	No Change
CADPS2	6.065	-1.26892	-0.349265	0.92	1.89	0.0162202	0.148257	No Change
CAGE1	3.465	-3.05889	-3.06392	-0.01	-1.01	0.853543	0.995617	No Change
CAHM	0.885	-2.1299	-1.98289	0.15	1.11	0.771495	0.985977	No Change
CALB1	2.746	-3.12166	-3.32193	-0.2	-1.15	0.037725	0.259587	No Change
CALB2	1.459	-2.47393	-2.66967	-0.2	-1.15	0.547823	0.944396	No Change
CALCB	2.602	-1.51693	-2.89793	-1.38	-2.6	2.84466e-06	0.000122313	Treatment 2 Down
CALCOCO1	4.115	3.98195	3.48254	-0.5	-1.41	0.188112	0.66006	No Change
CALCOCO2	3.802	4.75599	4.51216	-0.24	-1.18	0.480867	0.927201	No Change
CALCR	4.018	-3.00116	-3.00116	0	1	0.838883	0.994913	No Change
CALCRL	6.759	-0.878653	-2.01046	-1.13	-2.19	0.000657043	0.0127113	Treatment 2 Down
CALD1	8.006	4.08317	5.26954	1.19	2.28	0.00741106	0.0849453	No Change
CALHM2	3.155	1.26258	1.37567	0.11	1.08	0.87975	0.995617	No Change
CALM1	4.569	5.68206	5.46191	-0.22	-1.16	0.516719	0.934087	No Change
CALM2	1.296	9.25064	9.38716	0.14	1.1	0.838304	0.994913	No Change
CALM3	2.375	5.69229	6.58875	0.9	1.87	0.0448877	0.290154	No Change
CALML4	4.63	0.483068	0.5391	0.06	1.04	0.987206	0.998093	No Change
CALML6	1.095	-0.480782	-0.520486	-0.04	-1.03	0.853637	0.995617	No Change
CALN1	10.082	-3.32193	-3.06392	0.26	1.2	0.000346661	0.00754342	No Change
CALR	1.902	7.86523	8.33665	0.47	1.39	0.316433	0.817976	No Change
CALR3	1.283	-2.98289	-2.93916	0.04	1.03	0.830859	0.994913	No Change
CALU	6.356	5.92207	5.84844	-0.07	-1.05	0.765598	0.984644	No Change
CAMK1	2.408	-3.05889	-3.12166	-0.06	-1.04	0.619506	0.959053	No Change
CAMK1D	2.677	0.725348	2.99644	2.27	4.82	2.6846e-07	1.58045e-05	Treatment 2 Up
CAMK2A	5.296	-2.51989	-3.05889	-0.54	-1.45	0.00175535	0.0276196	No Change
CAMK2B	4.565	-2.79364	-2.7499	0.04	1.03	0.820093	0.994913	No Change
CAMK2D	6.204	2.50976	1.84425	-0.67	-1.59	0.0889839	0.437462	No Change
CAMK2G	5.254	1.63417	2.7423	1.11	2.16	0.0109852	0.113266	No Change
CAMK2N1	2.349	0.6435	-0.51531	-1.16	-2.23	0.00402959	0.0525286	No Change
CAMK2N2	1.358	-0.575521	-0.648272	-0.07	-1.05	0.740311	0.98143	No Change
CAMK4	3.067	1.64117	1.95766	0.32	1.25	0.51496	0.933476	No Change
CAMKK1	4.452	-0.250313	0.537937	0.79	1.73	0.0621938	0.358307	No Change
CAMKK2	6.551	3.03913	3.54395	0.5	1.41	0.274697	0.774469	No Change
CAMKMT	2.237	2.6435	2.69986	0.06	1.04	0.98805	0.998199	No Change
CAMKV	3.393	-2.88996	-1.86465	1.03	2.04	0.000408501	0.00860209	Treatment 2 Up
CAMLG	2.238	4.07294	3.86374	-0.21	-1.16	0.540427	0.941405	No Change
CAMSAP1	7.646	2.58227	2.65345	0.07	1.05	0.95528	0.997183	No Change
CAMSAP2	7.366	3.54315	3.48863	-0.05	-1.04	0.798271	0.992151	No Change
CAMSAP3	4.715	1.12997	1.44497	0.32	1.25	0.512707	0.932821	No Change
CAMTA1	9.515	2.28685	2.35049	0.06	1.04	0.972415	0.99786	No Change
CAMTA2	5.056	2.23403	2.21667	-0.02	-1.01	0.862262	0.995617	No Change
CAND1	5.893	6.1115	6.29681	0.19	1.14	0.747747	0.984443	No Change
CAND2	4.577	1.22631	1.79007	0.56	1.47	0.21256	0.701742	No Change
CANT1	3.669	4.41342	4.58609	0.17	1.13	0.768439	0.98524	No Change
CANX	5.111	7.62829	7.81443	0.19	1.14	0.746986	0.984268	No Change
CAP1	2.763	7.11208	6.93136	-0.18	-1.13	0.577883	0.952662	No Change
CAP2	3.117	3.90306	4.60423	0.7	1.62	0.120543	0.524222	No Change
CAPG	1.892	-0.228005	-1.42135	-1.19	-2.28	0.00191889	0.0294558	Treatment 2 Down
CAPN1	3.374	3.51804	4.04783	0.53	1.44	0.251347	0.751202	No Change
CAPN10	4.254	0.923938	1.01049	0.09	1.06	0.933255	0.995617	No Change
CAPN11	2.737	-3.18442	-3.19041	-0.01	-1.01	0.910292	0.995617	No Change
CAPN12	3.314	-1.86465	-2.15236	-0.29	-1.22	0.34312	0.842677	No Change
CAPN14	3.99	-2.73697	-2.39593	0.34	1.27	0.203681	0.687516	No Change
CAPN15	7.529	0.891162	1.38115	0.49	1.4	0.276781	0.775021	No Change
CAPN2	5.351	4.34171	4.01524	-0.33	-1.26	0.364604	0.855639	No Change
CAPN3	4.448	-2.21798	-2.78673	-0.57	-1.48	0.0187249	0.162995	No Change
CAPN5	6.02	1.80877	2.03879	0.23	1.17	0.660437	0.963433	No Change
CAPN6	3.582	-3.12166	-3.12166	0	1	0.88853	0.995617	No Change
CAPN7	4.347	3.51843	3.73311	0.21	1.16	0.69395	0.96984	No Change
CAPN8	2.082	-2.9607	-3.32193	-0.36	-1.28	0.00408661	0.0530614	No Change
CAPNS1	1.752	6.57781	6.44207	-0.14	-1.1	0.655972	0.962	No Change
CAPRIN1	7.11	5.77884	6.08515	0.31	1.24	0.540569	0.941405	No Change
CAPRIN2	4.872	4.01292	3.32048	-0.69	-1.61	0.0761835	0.407594	No Change
CAPS	1.604	0.734057	0.60207	-0.13	-1.09	0.719638	0.976069	No Change
CAPS2	4.595	1.04461	0.327676	-0.72	-1.65	0.0562	0.335668	No Change
CAPSL	1.092	-3.05889	-3.05889	0	1	0.912336	0.995617	No Change
CAPZA1	2.73	7.72606	7.70276	-0.02	-1.01	0.862062	0.995617	No Change
CAPZA2	2.537	6.17027	6.83354	0.66	1.58	0.144086	0.574698	No Change
CAPZB	2.826	5.75818	6.24973	0.49	1.4	0.293187	0.794219	No Change
CARD10	5.199	0.310152	0.455213	0.15	1.11	0.802511	0.993161	No Change
CARD14	7.704	-3.25318	-3.25318	0	1	0.763139	0.984443	No Change
CARD16	0.754	-2.38208	-2.94342	-0.56	-1.47	0.135479	0.555488	No Change
CARD19	0.911	2.05704	1.96532	-0.09	-1.06	0.752027	0.984443	No Change
CARD6	4.094	-3.18442	-3.25318	-0.07	-1.05	0.361833	0.854345	No Change
CARD8	9.232	1.22682	1.12409	-0.1	-1.07	0.702893	0.972598	No Change
CARD8-AS1	1.961	-1.71487	-1.94448	-0.23	-1.17	0.478774	0.926543	No Change
CARD9	3.597	-2.37041	-2.35893	0.01	1.01	0.956167	0.997183	No Change
CARF	7.825	0.404748	-0.279683	-0.68	-1.6	0.0592714	0.347619	No Change
CARHSP1	3.712	2.75059	3.20234	0.45	1.37	0.330616	0.832659	No Change
CARM1	2.996	4.00536	4.2349	0.23	1.17	0.670672	0.96431	No Change
CARMIL1	6.413	2.73643	3.26959	0.53	1.44	0.24496	0.740835	No Change
CARMIL2	4.441	-0.11503	-0.154233	-0.04	-1.03	0.817523	0.994913	No Change
CARMIL3	5.395	-1.41619	-1.43493	-0.02	-1.01	0.881729	0.995617	No Change
CARNMT1	2.185	3.57687	3.72244	0.15	1.11	0.813564	0.994913	No Change
CARNS1	5.164	-1.4706	-1.38012	0.09	1.06	0.894123	0.995617	No Change
CARS	3.08	5.24754	4.25361	-0.99	-1.99	0.013442	0.129645	No Change
CARS2	2.58	3.0025	3.24533	0.24	1.18	0.633631	0.959053	No Change
CASC1	2.757	-1.20177	-1.41825	-0.22	-1.16	0.484394	0.929644	No Change
CASC10	1.987	3.17948	3.48785	0.31	1.24	0.530612	0.938185	No Change
CASC15	4.546	0.72445	-1.99425	-2.72	-6.59	3.26897e-12	5.53535e-10	Treatment 2 Down
CASC2	8.157	-1.21759	-1.69041	-0.47	-1.39	0.114002	0.511077	No Change
CASC3	4.385	5.62337	5.73463	0.11	1.08	0.883771	0.995617	No Change
CASC4	4.473	4.38959	4.40317	0.01	1.01	0.929237	0.995617	No Change
CASD1	3.865	3.79519	3.37955	-0.42	-1.34	0.265123	0.76591	No Change
CASK	8.643	2.20476	2.19059	-0.01	-1.01	0.876496	0.995617	No Change
CASKIN1	5.675	-1.26184	-0.4302	0.83	1.78	0.031431	0.230368	No Change
CASKIN2	5.397	1.257	1.67518	0.42	1.34	0.370822	0.861492	No Change
CASP1	3.156	-1.43651	-2.29018	-0.85	-1.8	0.00574851	0.0695794	No Change
CASP10	6.655	-1.66821	-2.9477	-1.28	-2.43	1.69198e-07	1.06071e-05	Treatment 2 Down
CASP14	3.137	-3.12166	-3.25318	-0.13	-1.09	0.274865	0.774469	No Change
CASP2	4.394	4.11338	4.55086	0.44	1.36	0.354294	0.851302	No Change
CASP3	2.856	3.30591	3.63332	0.33	1.26	0.50709	0.932803	No Change
CASP4	2.688	-0.560304	-1.12577	-0.57	-1.48	0.117303	0.515592	No Change
CASP5	1.478	-3.00116	-3.32193	-0.32	-1.25	0.037725	0.259587	No Change
CASP6	1.654	2.47236	3.24384	0.77	1.71	0.0872205	0.434485	No Change
CASP7	3.082	1.73425	2.9297	1.2	2.3	0.00620237	0.0738217	No Change
CASP8	6.404	2.17644	1.56606	-0.61	-1.53	0.108173	0.494912	No Change
CASP8AP2	6.753	3.33382	3.51728	0.18	1.13	0.75388	0.984443	No Change
CASP9	4.723	1.19095	1.43598	0.25	1.19	0.629827	0.959053	No Change
CASQ1	1.947	-3.25318	-3.19041	0.06	1.04	0.637224	0.959053	No Change
CASQ2	2.689	-3.06392	-3.32193	-0.26	-1.2	0.0171657	0.153398	No Change
CASS4	3.998	-3.25318	-3.18442	0.07	1.05	0.380473	0.867107	No Change
CAST	6.369	6.13408	6.0614	-0.07	-1.05	0.768642	0.98524	No Change
CASTOR1	3.126	0.0986811	-0.379019	-0.48	-1.39	0.183568	0.653185	No Change
CASTOR2	0.981	-0.33123	0.664303	1	2	0.0273024	0.212935	No Change
CASZ1	10.442	0.646096	0.0484682	-0.6	-1.52	0.106219	0.489648	No Change
CAT	2.427	3.82542	3.39978	-0.43	-1.35	0.254235	0.754469	No Change
CATIP	1.313	0.621225	-0.131806	-0.75	-1.68	0.0573607	0.340372	No Change
CATSPER1	2.607	-3.25318	-3.12166	0.13	1.09	0.379022	0.867107	No Change
CATSPER2	2.83	-0.546786	-1.35893	-0.81	-1.75	0.0225001	0.185245	No Change
CATSPER3	1.359	-0.58471	-1.60012	-1.02	-2.03	0.00837153	0.0921598	No Change
CATSPERB	3.579	-3.18442	-3.18442	0	1	0.760916	0.984443	No Change
CATSPERD	2.982	-2.21798	-2.69041	-0.47	-1.39	0.0782627	0.414399	No Change
CATSPERE	3.746	-2.88996	-2.69645	0.19	1.14	0.452624	0.909735	No Change
CATSPERG	3.873	-0.986281	-1.41619	-0.43	-1.35	0.192162	0.665315	No Change
CAV1	4.492	5.65594	6.23262	0.58	1.49	0.219949	0.714247	No Change
CAV2	5.608	3.62991	4.03381	0.4	1.32	0.408407	0.881912	No Change
[truncated: 14,426 more rows]
