# Supplementary material for: Acquired resistance to KRAS G12C small-molecule inhibitors via genetic/nongenetic mechanisms in lung cancer
Source: Sci Adv. 2023 Oct 13;9(41):eade3816. doi: 10.1126/sciadv.ade3816 (PMC10575592; doi:10.1126/sciadv.ade3816)
Supplement: Supplementary file 2 — Data files S1 to S3 [file sciadv.ade3816_data_files_s1_to_s3.zip › ade3816_Data_file_S2.xlsx]

## Sheet: Treatment Parent_Control
Term	Overlap	P-value	Adjusted P-value	Odds Ratio	Combined Score	Genes
TNF-alpha Signaling via NF-kB	55/200	1.20053e-43	5.64248e-42	18.1648	1795.19	CDKN1A;BTG1;SERPINE1;TNC;CXCL1;CXCL3;AREG;SAT1;CXCL2;ICAM1;ZFP36;PLAU;KYNU;SLC16A6;PMEPA1;PHLDA2;JUNB;PHLDA1;IER2;IER3;DUSP4;MAP2K3;DUSP5;SERPINB2;IL18;FOS;TRAF1;SERPINB8;GEM;TRIB1;IL6ST;CD44;PPP1R15A;CEBPB;PTGS2;HES1;MSC;MCL1;EGR1;JUN;EGR3;JAG1;GADD45A;CCL20;LIF;INHBA;ATP2B1;KLF4;FOSL1;MAFF;BHLHE40;F2RL1;PTX3;IL7R;MXD1
KRAS Signaling Up	31/200	3.79132e-17	8.9096e-16	8.28266	313.178	PPP1R15A;SERPINA3;PRDM1;PTGS2;CTSS;AKAP12;IL1RL2;PLAU;SPP1;PRKG2;PLEK2;KCNN4;TSPAN1;CCL20;ITGA2;IGF2;LIF;INHBA;TRAF1;NGF;KLF4;DUSP6;ETV5;EREG;LAT2;TMEM158;MYCN;F2RL1;SPRY2;TRIB1;IL7R
Epithelial Mesenchymal Transition	27/200	1.37673e-13	2.15688e-12	6.98059	206.722	ITGB1;NNMT;CXCL8;SERPINE1;TNC;LAMC2;CXCL1;AREG;SAT1;GLIPR1;NT5E;SPP1;PMEPA1;TIMP1;SGCG;TGM2;JUN;TNFRSF12A;GADD45A;MMP1;ITGA2;TFPI2;INHBA;GEM;PTX3;SCG2;CD44
Hypoxia	22/200	1.42525e-09	1.33973e-08	5.4636	111.288	PPP1R15A;ERRFI1;JUN;CDKN1A;BTG1;HSPA5;SERPINE1;PDGFB;STC1;FOS;AKAP12;ISG20;KLF7;ZFP36;ADORA2B;DDIT3;STC2;BHLHE40;MAFF;ALDOC;IER3;TGM2
Inflammatory Response	22/200	1.42525e-09	1.33973e-08	5.4636	111.288	IFITM1;CDKN1A;CXCL8;TNFSF15;CCL20;SERPINE1;EBI3;LIF;IL18;INHBA;ATP2B1;OSMR;ICAM1;EREG;HRH1;AXL;IRAK2;ADORA2B;LAMP3;TIMP1;IL7R;MXD1
p53 Pathway	21/200	7.81242e-09	6.11973e-08	5.17404	96.5866	PPP1R15A;JUN;CDKN1A;CDKN2B;BTG1;GADD45A;LIF;TCHH;SLC7A11;FOS;KLF4;SAT1;TM4SF1;DDIT3;CASP1;TRIB3;NUPR1;UPP1;MXD1;IER3;EPHA2
Apoptosis	18/161	3.4875e-08	2.34161e-07	5.52394	94.8543	JUN;CDKN1A;EGR3;ANXA1;TNFRSF12A;GADD45A;IL18;SAT1;EREG;ISG20;KRT18;DDIT3;CASP1;PMAIP1;TIMP1;CD44;IER3;MCL1
Coagulation	16/138	1.21085e-07	7.11375e-07	5.73564	91.3502	ANXA1;SERPINB2;MMP1;ITGA2;SERPINE1;TFPI2;FGG;PDGFB;DUSP6;THBD;KLF7;ACOX2;PLAU;MAFF;TIMP1;F2RL2
Estrogen Response Early	19/200	1.99667e-07	9.38433e-07	4.60807	71.087	EGR3;FHL2;FOS;KLF4;AREG;DHRS2;THSD4;PDLIM3;KRT18;SYT12;OLFML3;RPS6KA2;STC2;BHLHE40;PMAIP1;HES1;IL6ST;CD44;TGM2
Estrogen Response Late	19/200	1.99667e-07	9.38433e-07	4.60807	71.087	SERPINA3;EGR3;TFPI2;ATP2B4;DNAJC12;LAMC2;FOS;KLF4;AREG;DHRS2;ISG20;ZFP36;PDLIM3;ACOX2;GJB3;RPS6KA2;PLAC1;IL6ST;CD44
IL-2/STAT5 Signaling	18/199	8.61525e-07	3.68106e-06	4.35567	60.825	EOMES;PRNP;SPRY4;LIF;TRAF1;SPRED2;NT5E;CDCP1;BHLHE40;MAFF;SPP1;SNX9;MXD1;PHLDA1;CD44;F2RL2;WLS;TGM2
IL-6/JAK/STAT3 Signaling	10/87	3.08979e-05	0.000121017	5.61703	58.3318	JUN;TNFRSF12A;EBI3;CXCL1;CXCL3;OSMR;IL6ST;CD44;TNFRSF1A;INHBE
Complement	15/200	6.40165e-05	0.000231444	3.52657	34.0539	DUSP5;CEBPB;SERPINB2;HSPA5;SERPINE1;TFPI2;PDGFB;CXCL1;CTSS;DUSP6;CASP10;KYNU;MAFF;CASP1;TIMP1
mTORC1 Signaling	14/200	0.000229805	0.000771488	3.26626	27.3657	MAP2K3;PPP1R15A;CDKN1A;HSPA5;GOT1;IFRD1;STC1;ASNS;SLC7A11;PSAT1;DDIT3;BHLHE40;TRIB3;NUPR1
Unfolded Protein Response	10/113	0.000282234	0.000884333	4.19353	34.2728	CEBPB;HSPA5;BAG3;PSAT1;STC2;CEBPG;ASNS;NABP1;CHAC1;HERPUD1
UV Response Up	12/158	0.000302584	0.000888841	3.5581	28.8318	PDLIM3;CDKN2B;HTR7;BTG1;CEBPG;TCHH;ASNS;FOS;IL6ST;JUNB;CXCL2;ICAM1
Angiogenesis	5/36	0.00131834	0.00364482	6.91563	45.8602	THBD;JAG1;SPP1;STC1;TIMP1
Cholesterol Homeostasis	7/74	0.00155245	0.00405361	4.49115	29.0484	ERRFI1;JAG1;TNFRSF12A;ALDOC;TRIB3;ANTXR2;S100A11
UV Response Dn	10/144	0.0018611	0.00460378	3.21824	20.2318	ADORA2B;SERPINE1;BHLHE40;KCNMA1;FHL2;ATP2B4;ATP2B1;MGLL;RUNX1;SYNE1
Glycolysis	11/200	0.00676563	0.0158992	2.50835	12.5315	ISG20;NT5E;GOT1;HSPA5;ARTN;ADORA2B;STC2;GPR87;STC1;CD44;IER3
PI3K/AKT/mTOR Signaling	7/105	0.0107354	0.0240268	3.06559	13.9	MAP2K3;GNGT1;CDKN1A;DDIT3;TRIB3;NGF;TNFRSF1A
Allograft Rejection	10/200	0.0177027	0.0378194	2.26316	9.12967	SRGN;IL11;LIF;IL18;TIMP1;TLR6;INHBA;CTSS;ICAM1;EREG
TGF-beta Signaling	4/54	0.0354278	0.0723959	3.4193	11.4213	PPP1R15A;SERPINE1;PMEPA1;JUNB
Myogenesis	9/200	0.0422709	0.0764127	2.02158	6.39559	ITGB1;PRNP;CDKN1A;MB;STC2;IFRD1;BHLHE40;FHL1;SGCG
Interferon Gamma Response	9/200	0.0422709	0.0764127	2.02158	6.39559	ISG20;CD274;CDKN1A;IFITM2;BTG1;CASP1;UPP1;PTGS2;ICAM1
Xenobiotic Metabolism	9/200	0.0422709	0.0764127	2.02158	6.39559	ABCC3;ABCC2;ACOX2;SMOX;KYNU;SERPINE1;UPP1;EPHA2;TNFRSF1A
Hedgehog Signaling	3/36	0.0493189	0.0858514	3.88045	11.678	SHH;ADGRG1;SCG2
Interferon Alpha Response	5/97	0.0731255	0.122746	2.32298	6.07594	ISG20;IFITM1;IFITM2;LAMP3;CASP1
Apical Surface	3/44	0.0801558	0.129908	3.122	7.87926	AFAP1L2;CRYBG1;RHCG
Apical Junction	8/200	0.0915695	0.143459	1.78355	4.26387	ITGB1;CD274;ITGA3;ITGA2;LAMC2;RHOF;TRAF1;ICAM1
Reactive Oxygen Species Pathway	3/49	0.102742	0.155769	2.78194	6.33042	PRNP;MBP;JUNB
Notch Signaling	2/32	0.167217	0.2456	2.83988	5.07902	JAG1;HES1
Pancreas Beta Cells	2/40	0.234443	0.333904	2.24109	3.2508	PCSK1;GCG
Androgen Response	3/100	0.405067	0.559945	1.31582	1.18911	AKAP12;PMEPA1;SAT1
KRAS Signaling Dn	5/200	0.488623	0.656151	1.09017	0.780737	TENM2;SERPINB2;CALCB;HTR1D;CLDN16
Spermatogenesis	3/135	0.603497	0.787899	0.965188	0.487433	THEG;IL13RA2;CLGN
Wnt-beta Catenin Signaling	1/42	0.624048	0.79271	1.03613	0.488565	JAG1
Mitotic Spindle	4/199	0.674833	0.797394	0.87022	0.342249	CLIP2;CLIP1;PXN;RHOF
Adipogenesis	4/200	0.678633	0.797394	0.865736	0.335624	GADD45A;LAMA4;NABP1;MGLL
heme Metabolism	4/200	0.678633	0.797394	0.865736	0.335624	MAP2K3;SMOX;ASNS;SLC7A11
Fatty Acid Metabolism	2/158	0.881522	0.989901	0.542604	0.0684252	ACSL4;MGLL
Protein Secretion	1/96	0.893452	0.989901	0.445935	0.0502402	KRT18
Pperoxisome	1/104	0.911632	0.989901	0.41113	0.0380372	ACSL4
Bile Acid Metabolism	1/112	0.926716	0.989901	0.381342	0.0290234	BMP6
G2-M Checkpoint	1/200	0.990694	0.990694	0.211745	0.0019798	SLC38A1
E2F Targets	1/200	0.990694	0.990694	0.211745	0.0019798	CDKN1A
Myc Targets V1	1/200	0.990694	0.990694	0.211745	0.0019798	IFRD1

## Sheet: Treatment Resistant _vs_Control
Term	Overlap	P-value	Adjusted P-value	Odds Ratio	Combined Score	Genes
TNF-alpha Signaling via NF-kB	54/200	3.14503e-34	1.41526e-32	11.7749	908.34	CXCL6;BTG1;SERPINE1;TNC;CXCL1;CXCL3;AREG;SAT1;CXCL2;ICAM1;PLAU;KYNU;SLC16A6;PMEPA1;PHLDA2;JUNB;PHLDA1;IER2;IER3;DUSP4;DUSP5;SERPINB2;IL18;FOS;SERPINB8;GEM;TRIB1;IL6ST;CD44;PPP1R15A;CEBPB;BCL2A1;PTGS2;NFIL3;HES1;MSC;MCL1;EGR1;JUN;EGR2;EGR3;JAG1;GADD45A;CCL20;LIF;INHBA;ATP2B1;KLF4;FOSL1;BHLHE40;F2RL1;FOSB;PTX3;MXD1
KRAS Signaling Up	37/200	9.0212e-18	2.02977e-16	7.02217	275.599	PPP1R15A;SERPINA3;TPH1;SATB1;CXCR4;PTGS2;ETS1;CTSS;AKAP12;IL1RL2;CCND2;PLAU;SPP1;PRKG2;SOX9;KCNN4;TSPAN1;CCL20;ITGA2;IGF2;LIF;EMP1;INHBA;NGF;KLF4;DUSP6;ETV5;EREG;LAT2;TMEM158;MYCN;ITGBL1;F2RL1;SPRY2;SCG3;TRIB1;ADGRL4
Epithelial Mesenchymal Transition	33/200	1.76037e-14	2.64055e-13	6.07255	192.322	CXCL6;CXCL8;SERPINE1;TNC;HTRA1;CAPG;LAMC2;CXCL1;AREG;SAT1;PTHLH;COMP;NT5E;SPP1;PMEPA1;TIMP1;SGCG;TGM2;JUN;TNFRSF12A;GADD45A;MMP1;LUM;ITGA2;TFPI2;FZD8;INHBA;GEM;CDH11;PTX3;VIM;SCG2;CD44
IL-2/STAT5 Signaling	26/199	2.09537e-09	2.35729e-08	4.56583	91.2415	PTGER2;CAPG;AHR;SOCS2;SPRED2;NT5E;CCND2;NFIL3;SCN9A;SPP1;SNX9;PHLDA1;WLS;TGM2;EOMES;PRNP;PRKCH;SPRY4;LIF;EMP1;CDCP1;BHLHE40;IL2RB;MXD1;CD44;F2RL2
Apoptosis	23/161	3.12618e-09	2.81357e-08	5.04863	98.8697	JUN;EGR3;ANXA1;TNFRSF12A;GADD45A;SATB1;LUM;HGF;LEF1;IL18;EMP1;SAT1;EREG;ISG20;CCNA1;CCND2;KRT18;DDIT3;CD14;TIMP1;CD44;IER3;MCL1
Inflammatory Response	25/200	1.06513e-08	7.98847e-08	4.33273	79.5385	CXCL6;CALCRL;CXCL8;PTGER2;SERPINE1;AHR;SLC4A4;ICAM1;HRH1;LAMP3;CD14;TIMP1;TNFSF15;CCL20;LIF;IL18;INHBA;ATP2B1;OSMR;EREG;TLR1;AXL;ADORA2B;IL2RB;MXD1
Estrogen Response Late	24/200	4.64219e-08	2.98427e-07	4.12904	69.7209	CHST8;SERPINA3;EGR3;NAB2;TFPI2;ATP2B4;DNAJC12;LAMC2;FOS;KLF4;AREG;KLK10;DHRS2;ISG20;CCNA1;PDLIM3;ACOX2;GJB3;RPS6KA2;SCNN1A;PLAC1;ANXA9;IL6ST;CD44
Coagulation	18/138	6.43813e-07	3.62145e-06	4.51244	64.3287	ANXA1;SERPINB2;MMP1;ITGA2;SERPINE1;TFPI2;FGG;HTRA1;PDGFB;DUSP6;COMP;THBD;ACOX2;PLAU;FYN;TIMP1;A2M;F2RL2
Estrogen Response Early	22/200	7.64948e-07	3.82474e-06	3.73025	52.5348	EGR3;BCL11B;FHL2;FOS;KLF4;AREG;DHRS2;KLK10;THSD4;PDLIM3;KRT18;SYT12;OLFML3;RPS6KA2;STC2;SCNN1A;BHLHE40;HES1;ANXA9;IL6ST;CD44;TGM2
Hypoxia	21/200	2.88303e-06	1.17942e-05	3.53505	45.0954	PPP1R15A;ERRFI1;JUN;DTNA;BTG1;SERPINE1;PDGFB;STC1;CXCR4;FOS;ETS1;AKAP12;ISG20;NFIL3;ADORA2B;DDIT3;STC2;BHLHE40;ALDOC;IER3;TGM2
p53 Pathway	21/200	2.88303e-06	1.17942e-05	3.53505	45.0954	PPP1R15A;JUN;CDKN2B;BTG1;GADD45A;LIF;TCHH;FOS;KLF4;SAT1;TM4SF1;SERPINB5;NHLH2;CCND2;DDIT3;TRIB3;UPP1;MXD1;TP63;IER3;EPHA2
Angiogenesis	8/36	1.7409e-05	6.52837e-05	8.50319	93.1824	CXCL6;THBD;CCND2;JAG1;LUM;SPP1;STC1;TIMP1
IL-6/JAK/STAT3 Signaling	12/87	2.66447e-05	9.22318e-05	4.77966	50.3438	JUN;TNFRSF12A;ITGA4;CXCL1;CD14;CXCL3;OSMR;IL6ST;A2M;CD44;TNFRSF1A;INHBE
UV Response Dn	15/144	8.10736e-05	0.000260594	3.48004	32.7825	SERPINE1;FHL2;ICA1;ATP2B4;CACNA1A;ATP2B1;RND3;RUNX1;SYNE1;TGFBR2;ADORA2B;BHLHE40;KCNMA1;FYN;MGLL
Allograft Rejection	17/200	0.000339711	0.00101913	2.78108	22.2136	SRGN;LIF;IL18;CAPG;INHBA;ETS1;CTSS;ICAM1;EREG;TLR1;CCND2;CXCR3;IL2RB;ST8SIA4;TIMP1;TLR6;BCAT1
UV Response Up	14/158	0.000734466	0.00206569	2.90291	20.9484	CDKN2B;BTG1;TCHH;ASNS;CCK;FOS;CXCL2;ICAM1;PTPRD;PDLIM3;HTR7;FOSB;IL6ST;JUNB
Cholesterol Homeostasis	8/74	0.00290668	0.00769415	3.60032	21.0285	ERRFI1;JAG1;TNFRSF12A;NFIL3;ALDOC;TRIB3;ANTXR2;S100A11
Complement	14/200	0.00648527	0.0153599	2.2425	11.2982	DUSP5;CEBPB;SERPINB2;SERPINE1;TFPI2;PDGFB;CXCL1;CTSS;DUSP6;CASP10;KYNU;SCG3;FYN;TIMP1
Glycolysis	14/200	0.00648527	0.0153599	2.2425	11.2982	PYGB;MIOX;GOT1;GPR87;STC1;CXCR4;ISG20;NT5E;ARTN;ADORA2B;STC2;SOX9;CD44;IER3
PI3K/AKT/mTOR Signaling	8/105	0.0223731	0.0503395	2.44576	9.29364	GNGT1;PRKAA2;DDIT3;CXCR4;TRIB3;NGF;PLCB1;TNFRSF1A
Wnt-beta Catenin Signaling	4/42	0.048288	0.103474	3.11195	9.431	CCND2;JAG1;LEF1;FZD8
Apical Surface	4/44	0.0556829	0.113897	2.95605	8.53731	AFAP1L2;IL2RB;EFNA5;RHCG
Apical Junction	11/200	0.0665267	0.119748	1.72567	4.67683	CD274;NEGR1;ITGA3;ITGA2;CDH11;FSCN1;LAMC2;RHOF;PCDH1;NECTIN3;ICAM1
Xenobiotic Metabolism	11/200	0.0665267	0.119748	1.72567	4.67683	ABCC3;ABCD2;ABCC2;ACOX2;SMOX;KYNU;SERPINE1;UPP1;BCAT1;EPHA2;TNFRSF1A
KRAS Signaling Dn	11/200	0.0665267	0.119748	1.72567	4.67683	CYP39A1;CCNA1;C5;TENM2;SERPINB2;CALCB;PLAG1;HTR1D;CLDN16;CACNA1F;GPR19
Reactive Oxygen Species Pathway	4/49	0.0766572	0.132676	2.62692	6.74701	PRNP;MGST1;MBP;JUNB
TGF-beta Signaling	4/54	0.101018	0.168363	2.36361	5.41849	PPP1R15A;SERPINE1;PMEPA1;JUNB
Hedgehog Signaling	3/36	0.113622	0.182607	2.68418	5.83777	SHH;ADGRG1;SCG2
Interferon Gamma Response	10/200	0.124023	0.186034	1.55804	3.25208	ISG20;CD274;IFITM2;KLRK1;BTG1;IL2RB;ST8SIA4;UPP1;PTGS2;ICAM1
mTORC1 Signaling	10/200	0.124023	0.186034	1.55804	3.25208	PPP1R15A;NFIL3;GOT1;DDIT3;BHLHE40;STC1;CXCR4;ASNS;TRIB3;BCAT1
Pancreas Beta Cells	3/40	0.143247	0.207939	2.3935	4.65103	PCSK1;GCG;FOXA2
Notch Signaling	2/32	0.283358	0.398472	1.9657	2.47884	JAG1;HES1
Unfolded Protein Response	5/113	0.313972	0.428143	1.36581	1.58223	CEBPB;STC2;ASNS;NABP1;CHAC1
Androgen Response	4/100	0.417529	0.552612	1.22811	1.07264	AKAP12;AZGP1;PMEPA1;SAT1
Myogenesis	7/200	0.486387	0.625354	1.06855	0.770162	PRNP;DTNA;SGCA;STC2;BHLHE40;FHL1;SGCG
Bile Acid Metabolism	4/112	0.50426	0.630325	1.09098	0.746952	CYP39A1;ABCD2;DIO2;BMP6
Interferon Alpha Response	3/97	0.622017	0.756507	0.939342	0.445989	ISG20;IFITM2;LAMP3
Spermatogenesis	4/135	0.651539	0.771559	0.898355	0.384872	CCNA1;SCG3;IL13RA2;CLGN
Mitotic Spindle	5/199	0.786499	0.907499	0.756949	0.181792	CLIP2;PXN;FSCN1;RHOF;RASAL2
Protein Secretion	2/96	0.828147	0.931665	0.625272	0.117904	KRT18;ICA1
Pperoxisome	2/104	0.860189	0.939717	0.575992	0.0867459	ABCD2;ACSL4
Adipogenesis	4/200	0.897951	0.939717	0.5984	0.0644113	GADD45A;LAMA4;NABP1;MGLL
heme Metabolism	4/200	0.897951	0.939717	0.5984	0.0644113	SMOX;ASNS;ANK1;FTCD
Fatty Acid Metabolism	2/158	0.967956	0.989955	0.375553	0.0122314	ACSL4;MGLL
G2-M Checkpoint	2/200	0.990456	0.990456	0.295243	0.00283141	RASAL2;EFNA5
