# Supplementary material for: Acquired resistance to KRAS G12C small-molecule inhibitors via genetic/nongenetic mechanisms in lung cancer
Source: Sci Adv. 2023 Oct 13;9(41):eade3816. doi: 10.1126/sciadv.ade3816 (PMC10575592; doi:10.1126/sciadv.ade3816)
Supplement: Supplementary file 2 — Data files S1 to S3 [file sciadv.ade3816_data_files_s1_to_s3.zip › ade3816_Data_file_S3.xlsx]

## Sheet: Treatment Parent_Control
Term	Overlap	P-value	Adjusted P-value	Odds Ratio	Combined Score	Genes
Epithelial Mesenchymal Transition	22/200	8.90685e-08	4.27529e-06	4.26993	69.3174	LRRC15;POSTN;PRRX1;ITGB3;WNT5A;LAMA3;FN1;FSTL1;MYLK;CDH6;TGFBR3;SFRP4;COL3A1;COL4A2;COL5A1;COL4A1;ID2;ABI3BP;COL5A2;SLIT2;CRLF1;MATN2
UV Response Dn	13/144	0.000289508	0.00694819	3.38211	27.5552	NRP1;FZD2;ITGB3;PIK3R3;LTBP1;KALRN;TGFBR3;COL3A1;COL5A2;KIT;HAS2;AMPH;MET
Angiogenesis	6/36	0.000533116	0.00852985	6.76824	51.0107	NRP1;POSTN;COL3A1;KCNJ8;COL5A2;FSTL1
Apical Junction	14/200	0.00213263	0.0255916	2.56247	15.7602	KCNH2;CADM2;ITGB4;AMIGO2;LAMA3;PIK3R3;CDH6;CNTN1;PLCG1;FLNC;SLIT2;DSC1;DSC3;ITGA9
Hedgehog Signaling	5/36	0.00358678	0.0344331	5.44847	30.6776	NRP1;CDK6;HEY2;UNC5C;GLI1
Interferon Gamma Response	13/200	0.00564969	0.0451975	2.36241	12.2282	CFH;C1R;SECTM1;TAP1;ARID5B;IFIT1;PSMB8;IFIT2;PSMB9;TNFSF10;TXNIP;CCL2;HLA-DRB1
Notch Signaling	4/32	0.013147	0.0513219	4.81814	20.8701	LFNG;WNT5A;ST3GAL6;WNT2
IL-2/STAT5 Signaling	12/199	0.0134047	0.0513219	2.17684	9.38686	ADAM19;ITIH5;NRP1;ALCAM;CSF1;CISH;GLIPR2;TNFRSF18;NFKBIZ;TNFSF10;MAP3K8;COCH
Estrogen Response Early	12/200	0.0138997	0.0513219	2.16515	9.25793	CA12;REEP1;FOXC1;ZNF185;CISH;PODXL;MYB;GFRA1;TPD52L1;IL17RB;PAPSS2;SLC7A2
Estrogen Response Late	12/200	0.0138997	0.0513219	2.16515	9.25793	CA12;FOXC1;GAL;CISH;ID2;TNNC1;MYB;CACNA2D2;CPE;TPD52L1;IL17RB;PAPSS2
Myogenesis	12/200	0.0138997	0.0513219	2.16515	9.25793	KCNH2;REEP1;COL3A1;COL15A1;PTGIS;COL4A2;ITGB4;TNNC1;DMD;CD36;TPD52L1;MYLK
Complement	12/200	0.0138997	0.0513219	2.16515	9.25793	CR2;CFH;COL4A2;C1R;SPOCK2;KCNIP3;FN1;TIMP2;CD36;ZFPM2;L3MBTL4;PSMB9
KRAS Signaling Dn	12/200	0.0138997	0.0513219	2.16515	9.25793	LFNG;HSD11B2;SNN;TGFB2;GRID2;TCF7L1;CAMK1D;KCNQ2;SLC16A7;EFHD1;WNT16;SPTBN2
Wnt-beta Catenin Signaling	4/42	0.0326798	0.112045	3.54838	12.139	WNT5B;HEY2;AXIN2;SKP2
Interferon Alpha Response	6/97	0.0625326	0.187324	2.22427	6.16582	CSF1;TAP1;TXNIP;PSMB8;IFIT2;PSMB9
Inflammatory Response	10/200	0.066344	0.187324	1.77884	4.82581	CSF1;ITGB3;TNFSF10;GPC3;HAS2;CCL2;ADM;MET;TLR3;SLC7A2
KRAS Signaling Up	10/200	0.066344	0.187324	1.77884	4.82581	NRP1;MMP11;GPRC5B;CFH;PRRX1;ID2;EPB41L3;CPE;GLRX;PSMB8
Apoptosis	8/161	0.0964922	0.257313	1.76441	4.1257	TGFBR3;TGFB2;TNFSF10;TIMP2;TAP1;TXNIP;BMF;SOD1
IL-6/JAK/STAT3 Signaling	5/87	0.107923	0.272648	2.05437	4.57371	CSF1;ITGB3;MAP3K8;CD36;IL17RB
TNF-alpha Signaling via NF-kB	9/200	0.127652	0.291777	1.58969	3.2723	EFNA1;SNN;NR4A3;CSF1;ID2;TAP1;CCL2;MAP3K8;IFIT2
Adipogenesis	9/200	0.127652	0.291777	1.58969	3.2723	ITIH5;COL15A1;CDKN2C;ACADL;FZD4;COL4A1;CD36;MYLK;SOD1
Xenobiotic Metabolism	8/200	0.224437	0.468389	1.40317	2.09656	SLC6A6;TGFB2;TTPA;ID2;ATOH8;CD36;NDRG2;PAPSS2
Glycolysis	8/200	0.224437	0.468389	1.40317	2.09656	EGLN3;COL5A1;B3GAT1;GPC3;GLRX;MET;DSC2;SOD1
UV Response Up	6/158	0.308362	0.607046	1.32743	1.5617	KCNH2;GAL;NTRK3;TYRO3;TAP1;NPTXR
Pancreas Beta Cells	2/40	0.323017	0.607046	1.76804	1.99797	PAK3;ISL1
Androgen Response	4/100	0.328817	0.607046	1.40036	1.55756	CDK6;HPGD;ARID5B;IQGAP2
Hypoxia	7/200	0.359301	0.634547	1.21921	1.24798	CA12;EFNA1;SLC6A6;COL5A1;GPC3;ADM;GLRX
Coagulation	5/138	0.370152	0.634547	1.26326	1.25548	MMP11;CFH;C1R;ITGB3;FN1
Reactive Oxygen Species Pathway	2/49	0.416826	0.689919	1.42881	1.25033	GLRX;SOD1
TGF-beta Signaling	2/54	0.46608	0.745728	1.29109	0.985619	ID2;SMAD6
p53 Pathway	6/200	0.522597	0.783895	1.03778	0.673464	ITGB4;TXNIP;TAP1;TPD52L1;ADA;MXD4
Allograft Rejection	6/200	0.522597	0.783895	1.03778	0.673464	TGFB2;CSF1;NOS2;TAP1;CCL2;TLR3
PI3K/AKT/mTOR Signaling	3/105	0.589631	0.857644	0.986469	0.521111	PIK3R3;PLCG1;MAP2K6
Cholesterol Homeostasis	2/74	0.635885	0.89772	0.931494	0.421723	ALCAM;TP53INP1
Fatty Acid Metabolism	4/158	0.674876	0.925544	0.870333	0.342238	ACADL;HPGD;CD36;ACSS1
Apical Surface	1/44	0.725831	0.967775	0.779673	0.249837	MDGA1
Spermatogenesis	3/135	0.753413	0.9774	0.761087	0.215496	TLE4;CNIH2;CFTR
Pperoxisome	2/104	0.807584	0.997272	0.656506	0.1403	HSD11B2;SOD1
mTORC1 Signaling	4/200	0.834456	0.997272	0.682343	0.123487	SLC6A6;EGLN3;PIK3R3;GLRX
Unfolded Protein Response	2/113	0.842783	0.997272	0.602995	0.10314	CCL2;IFIT1
G2-M Checkpoint	3/200	0.931745	0.997272	0.508249	0.0359311	CDKN2C;DMD;MYBL2
heme Metabolism	3/200	0.931745	0.997272	0.508249	0.0359311	BCAM;NNT;MBOAT2
DNA Repair	2/150	0.933952	0.997272	0.451379	0.0308429	BCAM;ADA
Protein Secretion	1/96	0.940811	0.997272	0.351958	0.0214741	SOD1
Bile Acid Metabolism	1/112	0.963099	0.997272	0.300976	0.0113165	SOD1
Mitotic Spindle	2/199	0.980366	0.997272	0.338245	0.00670722	FGD6;PALLD
E2F Targets	2/200	0.980857	0.997272	0.336519	0.00650446	CDKN2C;MYBL2
Oxidative Phosphorylation	1/200	0.997272	0.997272	0.167116	0.000456433	NNT

## Sheet: Treatment Resistant _vs_Control
Term	Overlap	P-value	Adjusted P-value	Odds Ratio	Combined Score	Genes
Epithelial Mesenchymal Transition	28/200	1.48724e-13	6.99001e-12	6.66614	196.896	FBN2;ITGB3;LAMA3;FSTL1;FGF2;MYLK;CDH6;GJA1;ABI3BP;TIMP3;SLIT2;IL32;POSTN;CADM1;PRRX1;IGFBP3;WNT5A;ACTA2;TGFBR3;SFRP4;COL3A1;COL4A2;COL5A1;COL4A1;ID2;COL5A2;GAS1;MYL9
IL-2/STAT5 Signaling	15/199	0.00015206	0.0025176	3.24675	28.543	ITIH5;NRP1;CD83;CSF1;CISH;TNFRSF18;ADAM19;CCND3;BMP2;ALCAM;SELL;NCS1;NFKBIZ;TNFSF10;MAP3K8
TNF-alpha Signaling via NF-kB	15/200	0.000160698	0.0025176	3.22903	28.2088	EDN1;TNFAIP8;CD83;CSF1;TAP1;IRS2;EFNA1;RCAN1;BMP2;ID2;DNAJB4;CCL2;MAP3K8;HBEGF;B4GALT5
Myogenesis	14/200	0.000529857	0.00622582	2.99124	22.5626	COL15A1;TNNC1;IGFBP3;FGF2;MYLK;REEP1;COL3A1;COL4A2;DMD;IGFBP7;ANKRD2;CD36;LARGE1;HBEGF
UV Response Dn	11/144	0.00100783	0.00947357	3.27563	22.6017	TGFBR3;NRP1;GJA1;COL3A1;SDC2;ITGB3;COL5A2;ID1;LTBP1;KALRN;MET
Interferon Gamma Response	13/200	0.00162595	0.0127366	2.75691	17.704	CFH;C1S;SECTM1;TAP1;ARID5B;IFIT1;PSMB8;PSMB10;PSMB9;OAS3;TNFSF10;CMPK2;CCL2
Angiogenesis	5/36	0.00190268	0.0127752	6.34376	39.7404	NRP1;POSTN;COL3A1;COL5A2;FSTL1
Estrogen Response Early	12/200	0.00462555	0.0197637	2.52599	13.5801	REEP1;GJA1;FOXC1;TGIF2;ZNF185;CISH;ELOVL2;RHOBTB3;GFRA1;PAPSS2;SLC7A2;SYBU
Apical Junction	12/200	0.00462555	0.0197637	2.52599	13.5801	CDH6;AMIGO2;LAMA3;SHROOM2;PLCG1;FLNC;SLIT2;MYL9;DSC1;GNAI1;DSC3;ITGA9
Inflammatory Response	12/200	0.00462555	0.0197637	2.52599	13.5801	EDN1;CSF1;SELL;ITGB3;TNFSF10;GPC3;CCL2;ADM;MET;SLC7A2;KCNJ2;HBEGF
KRAS Signaling Up	12/200	0.00462555	0.0197637	2.52599	13.5801	NRP1;GPRC5B;BMP2;CFH;PRRX1;ID2;IGFBP3;EPB41L3;CPE;GLRX;PSMB8;HBEGF
Notch Signaling	4/32	0.0079712	0.0312205	5.60829	27.0988	LFNG;WNT5A;ST3GAL6;WNT2
Interferon Alpha Response	7/97	0.0108983	0.0394015	3.0622	13.8386	CSF1;SELL;C1S;TAP1;CMPK2;PSMB8;PSMB9
Hypoxia	11/200	0.012147	0.0407794	2.29841	10.1375	EFNA1;SLC6A6;EDN2;COL5A1;SDC2;IGFBP3;GPC3;ADM;IRS2;GLRX;LARGE1
Apoptosis	9/161	0.0201369	0.0630955	2.33321	9.11165	TGFBR3;BMP2;TNFSF10;TIMP2;TAP1;TIMP3;NEDD9;BID;SOD1
Complement	10/200	0.0293085	0.0810293	2.07411	7.32137	CR2;CFH;COL4A2;C1S;KCNIP3;TIMP2;CD36;L3MBTL4;F5;PSMB9
Glycolysis	10/200	0.0293085	0.0810293	2.07411	7.32137	EGLN3;COL5A1;SDC2;IGFBP3;GPC3;IRS2;GLRX;MET;DSC2;SOD1
TGF-beta Signaling	4/54	0.0457898	0.119562	3.1371	9.67384	BMP2;ID2;ID1;SMAD6
Hedgehog Signaling	3/36	0.0603799	0.149361	3.56082	9.99557	NRP1;CDK6;UNC5C
KRAS Signaling Dn	9/200	0.0646448	0.151915	1.85305	5.07522	LFNG;EDN1;TCF7L1;EDN2;CAMK1D;KCNQ2;SLC16A7;EFHD1;WNT16
Apical Surface	3/44	0.0970577	0.21612	2.86485	6.68211	SHROOM2;GAS1;MDGA1
UV Response Up	7/158	0.102053	0.21612	1.81942	4.15239	CCND3;BMP2;TYRO3;TAP1;NKX2-5;BID;TUBA4A
Androgen Response	5/100	0.105761	0.21612	2.06326	4.63528	CCND3;TNFAIP8;CDK6;HPGD;ARID5B
Xenobiotic Metabolism	8/200	0.129652	0.253901	1.63516	3.34048	SLC6A6;TTPA;ID2;ATOH8;CD36;NDRG2;PAPSS2;PSMB10
IL-6/JAK/STAT3 Signaling	4/87	0.173331	0.325862	1.88661	3.30638	CSF1;ITGB3;MAP3K8;CD36
Adipogenesis	7/200	0.235183	0.409393	1.42039	2.05586	ITIH5;COL15A1;FZD4;COL4A1;CD36;MYLK;SOD1
Estrogen Response Late	7/200	0.235183	0.409393	1.42039	2.05586	FOXC1;CISH;ID2;TNNC1;CPE;LARGE1;PAPSS2
Wnt-beta Catenin Signaling	2/42	0.282852	0.474787	1.95382	2.46734	SKP2;GNAI1
Reactive Oxygen Species Pathway	2/49	0.347493	0.546916	1.66222	1.75699	GLRX;SOD1
Mitotic Spindle	6/199	0.37954	0.546916	1.21502	1.1771	FGD6;PALLD;SHROOM2;NEDD9;KIFAP3;TUBA4A
p53 Pathway	6/200	0.384005	0.546916	1.20869	1.15684	CCND3;BMP2;OSGIN1;TAP1;ADA;HBEGF
heme Metabolism	6/200	0.384005	0.546916	1.20869	1.15684	MPP1;CCND3;NNT;MBOAT2;HBD;TNS1
Allograft Rejection	6/200	0.384005	0.546916	1.20869	1.15684	CCND3;CSF1;TAP2;TAP1;CCL2;PSMB10
Coagulation	4/138	0.454098	0.627723	1.1655	0.920098	CFH;C1S;ITGB3;TIMP3
Cholesterol Homeostasis	2/74	0.555455	0.734506	1.08367	0.637163	ALCAM;GNAI1
mTORC1 Signaling	5/200	0.5626	0.734506	1	0.575186	SLC6A6;EGLN3;GLRX;CORO1A;TUBA4A
Spermatogenesis	3/135	0.659704	0.838003	0.885678	0.368409	TLE4;CNIH2;CFTR
Pperoxisome	2/104	0.737315	0.894342	0.763761	0.232748	CADM1;SOD1
PI3K/AKT/mTOR Signaling	2/105	0.742113	0.894342	0.756307	0.225571	PLCG1;MAP2K6
Unfolded Protein Response	2/113	0.77786	0.913985	0.701509	0.176226	CCL2;IFIT1
DNA Repair	2/150	0.892232	0.993835	0.525128	0.0598797	CMPK2;ADA
Fatty Acid Metabolism	2/158	0.908375	0.993835	0.497992	0.0478561	HPGD;CD36
Protein Secretion	1/96	0.912521	0.993835	0.409345	0.0374731	SOD1
Bile Acid Metabolism	1/112	0.941782	0.993835	0.350051	0.0209965	SOD1
G2-M Checkpoint	2/200	0.961906	0.993835	0.391505	0.0152055	DMD;MYBL2
E2F Targets	1/200	0.993835	0.993835	0.194369	0.00120201	MYBL2
Oxidative Phosphorylation	1/200	0.993835	0.993835	0.194369	0.00120201	NNT
